# Supplementary material for: Patterns and functional implications of rare germline variants across 12 cancer types
Source: Nat Commun. 2015 Dec 22;6:10086. doi: 10.1038/ncomms10086 (PMC4703835; doi:10.1038/ncomms10086)
Supplement: Supplementary Data 1 — Coverage and variant calling stats for discovery and control cohorts. [file ncomms10086-s2.xlsx]

## Sheet: supplementary data 1
Supplementary Data 1. Coverage and variant calling stats for discovery and control cohorts.
Coverage Stat
cancer_type	minimum_depth	%_target_space_covered	mean_depth	stdev_depth	minimum_depth	%_target_space_covered	mean_depth	stdev_depth	minimum_depth	%_target_space_covered	mean_depth	stdev_depth	minimum_depth	%_target_space_covered	mean_depth	stdev_depth
BRCA	10	92.0309	110.799	57.7827	20	85.6977	110.012	58.0713	30	77.9752	108.289	58.9887	40	69.6286	105.544	60.5655
GBM	10	90.6234	143.378	47.5235	20	86.069	142.699	47.5996	30	81.8381	141.607	47.7907	40	77.6286	140.068	48.1643
HNSC	10	94.579	91.9963	22.1958	20	89.5011	91.1712	22.3665	30	83.9266	89.6376	22.75	40	77.477	87.1878	23.4346
KIRC	10	91.8041	146.612	70.5103	20	86.6445	145.962	70.6779	30	81.4864	144.815	71.0603	40	76.0836	143.06	71.829
LAML-WXS	10	90.3316	164.858	61.0278	20	85.3174	164.09	61.2426	30	80.7656	162.886	61.6135	40	76.3354	161.24	62.1398
LGG	10	94.4063	98.3147	28.1441	20	89.3737	97.5103	28.3576	30	83.9727	96.0591	28.7815	40	77.9007	93.8054	29.4916
LUAD	10	93.538	97.1005	31.0477	20	88.0548	96.2244	31.235	30	82.1839	94.64	31.6622	40	75.6458	92.2069	32.3769
LUSC	10	93.6106	105.756	41.7459	20	88.3396	104.917	41.9378	30	82.6404	103.379	42.4055	40	76.2542	101.002	43.2378
OV	10	82.7747	146.137	69.0224	20	77.258	145.365	69.2031	30	72.3361	144.163	69.5616	40	67.6314	142.512	70.1484
PRAD	10	94.6041	101.077	30.4256	20	89.5978	100.283	30.6159	30	84.2655	98.8579	31.0203	40	78.3147	96.653	31.7218
STAD	10	94.5816	102.274	27.685	20	89.5575	101.47	27.946	30	84.2042	100.024	28.4804	40	78.3416	97.8283	29.2771
UCEC	10	93.3525	105.942	64.9116	20	87.3426	105.159	65.2	30	78.5537	103.107	66.3053	40	68.4444	99.6562	68.2771
WHISP	10	92.066	106.162	33.3071	20	86.3327	105.405	33.5212	30	80.2526	103.999	34.0132	40	73.6935	101.815	34.8619
Variant Calling Stat
WHISP
N=1039	all genes	Cancergenes
nonsense	6241	219
nonstop	353	11
splice_site	3529	123
frameshift_indels	6055	266
Inframe_indels	3545	240
Missense	318072	13630
Silent	175729	9120
Total Variants	513524	23609
Variants/sample	494.248	22.7228
Pan12
n=4034	all genes	Cancergenes
nonsense	36009	1251
nonstop	2041	65
splice_site	18693	553
frameshift_indels	30508	1242
Inframe_indels	20219	965
Missense	1655391	70919
Silent	947045	47114
Total Variants	2709906	122109
Variants/sample	671.766	30.27
Pan12 Caucasian
N=3125	all genes	Cancergenes
nonsense	27462	919
nonstop	1474	50
splice_site	14005	442
frameshift_indels	22034	973
Inframe_indels	13687	637
Missense	1157583	50869
Silent	606214	30789
Total Variants	1842459	84679
Variants/sample	589.587	27.0973
Pan12 African American
N=225	all genes	Cancergenes
nonsense	3185	136
nonstop	279	6
splice_site	1878	30
frameshift_indels	3118	88
Inframe_indels	2545	128
Missense	207504	7905
Silent	156778	7342
Total Variants	375287	15635
Variants/sample	1667.94	69.4889
