# Supplementary material for: Patterns and functional implications of rare germline variants across 12 cancer types
Source: Nat Commun. 2015 Dec 22;6:10086. doi: 10.1038/ncomms10086 (PMC4703835; doi:10.1038/ncomms10086)
Supplement: Supplementary Data 2 — Summary of germline truncation variants identified in 624 cancer associated genes. Rare germline truncation variants (<0.05% MAF in discovery case and control combined) identified in 624 cancer associated genes across 4,034 cancer cases. [file ncomms10086-s3.xlsx]

## Sheet: supplementary data 2
Supplementary Data 2. Rare germline truncation variants (<=0.05% MAF in discovery case and control combined) identified in 624 cancer associated genes across 4,034 cancer cases
chromosome_name	start	stop	reference	variant	type	gene_name	transcript_name	trv_type	amino_acid_change	Cancer_Type	TumorRef	TumorVar	TumorVAF	NormalRef	NormalVar	NormalVAF
15	89850874	89850875	0	T	INS	FANCI	ENST00000310775	frame_shift_ins	p.C1209fs	LUSC	0	0	0	98	48	32.88
6	131917804	131917804	C	A	SNP	MED23	ENST00000368058	nonsense	p.E884*	LUSC	0	0	0	32	30	48.39
3	121207676	121207676	G	A	SNP	POLQ	ENST00000264233	nonsense	p.Q1368*	LUSC	0	0	0	103	102	49.76
19	50921181	50921181	C	0	DEL	POLD1	ENST00000440232	frame_shift_del	p.P1102fs	LUSC	0	0	0	6	6	50
21	46957692	46957693	0	GA	INS	SLC19A1	ENST00000567670	frame_shift_ins	p.R61fs	LUSC	2	0	0	14	7	33.33
22	23657622	23657622	C	0	DEL	BCR	ENST00000305877	frame_shift_del	p.Q1244fs	KIRC	8	0	0	14	11	44
12	18715643	18715647	AAAGG	0	DEL	PIK3C2G	ENST00000538779	frame_shift_del	p.E1201fs	OV	9	0	0	32	15	31.91
22	23657622	23657622	C	0	DEL	BCR	ENST00000305877	frame_shift_del	p.Q1244fs	KIRC	13	0	0	14	7	33.33
7	87178807	87178808	CT	0	DEL	ABCB1	ENST00000265724	frame_shift_del	p.A529fs	LUSC	76	97	56.07	87	56	39.16
2	169814473	169814473	C	A	SNP	ABCB11	ENST00000263817	splice_site	e18+1	LAML	40	47	54.02	46	34	42.5
10	101578915	101578915	G	T	SNP	ABCC2	ENST00000370449	nonsense	p.G837*	BRCA	146	16	9.88	65	39	37.14
10	101591589	101591589	T	C	SNP	ABCC2	ENST00000370449	splice_site	e22+2	OV	118	15	11.19	122	121	49.79
10	101601851	101601851	G	T	SNP	ABCC2	ENST00000370449	splice_site	e26+1	BRCA	105	84	44.44	66	56	45.9
10	101601851	101601851	G	T	SNP	ABCC2	ENST00000370449	splice_site	e26+1	LUAD	81	78	49.06	68	91	57.23
10	101591889	101591889	G	A	SNP	ABCC2	ENST00000370449	splice_site	e23+1	BRCA	14	20	58.82	30	16	34.78
10	101591889	101591889	G	A	SNP	ABCC2	ENST00000370449	splice_site	e23+1	LUAD	51	80	61.07	26	27	50.94
13	95847169	95847173	ATCTC	0	DEL	ABCC4	ENST00000376887	frame_shift_del	p.E394fs	BRCA	102	64	38.55	158	77	32.77
13	95899241	95899242	0	C	INS	ABCC4	ENST00000376887	frame_shift_ins	p.F98fs	KIRC	107	73	40.56	136	85	38.46
13	95727688	95727688	G	C	SNP	ABCC4	ENST00000376887	nonsense	p.S935*	PRAD	164	126	43.45	146	124	45.93
1	179078520	179078521	TT	0	DEL	ABL2	ENST00000502732	frame_shift_del	p.D629fs	LGG	87	40	31.5	67	46	40.71
1	179076951	179076951	G	A	SNP	ABL2	ENST00000502732	nonsense	p.Q1151*	PRAD	61	39	39	49	56	53.33
9	32436258	32436258	C	T	SNP	ACO1	ENST00000309951	nonsense	p.R704*	GBM	142	11	7.14	112	125	52.52
14	23451235	23451236	0	A	INS	AJUBA	ENST00000262713	frame_shift_ins	p.E80fs	KIRC	12	4	25	10	7	41.18
14	105243048	105243048	G	A	SNP	AKT1	ENST00000544168	nonsense	p.Q17*	KIRC	5	2	28.57	7	4	36.36
2	29519824	29519824	G	0	DEL	ALK	ENST00000389048	frame_shift_del	p.H583fs	KIRC	48	28	36.84	39	30	43.48
2	29917880	29917880	C	0	DEL	ALK	ENST00000389048	frame_shift_del	p.G263fs	LUSC	100	65	39.39	98	69	41.32
2	29416104	29416104	G	A	SNP	ALK	ENST00000389048	nonsense	p.Q1617*	OV	35	104	74.82	55	53	49.07
5	112177556	112177556	G	0	DEL	APC	ENST00000257430	frame_shift_del	p.E2089fs	BRCA	95	55	36.67	73	66	47.48
18	10485764	10485764	C	T	SNP	APCDD1	ENST00000578882	nonsense	p.R157*	KIRC	27	25	48.08	19	18	48.65
1	10502373	10502373	C	T	SNP	APITD1	ENST00000309048	nonsense	p.R110*	GBM	10	8	44.44	5	10	66.67
1	10502373	10502373	C	T	SNP	APITD1	ENST00000309048	nonsense	p.R110*	GBM	54	59	52.21	45	38	45.78
22	36633120	36633120	G	A	SNP	APOL2	ENST00000451256	nonsense	p.Q64*	BRCA	15	13	46.43	4	11	73.33
22	36633120	36633120	G	A	SNP	APOL2	ENST00000451256	nonsense	p.Q64*	LAML	15	18	54.55	10	11	52.38
19	47422729	47422730	AG	0	DEL	ARHGAP35	ENST00000404338	frame_shift_del	p.Q268fs	HNSC	41	14	25.45	67	29	30.21
11	108206633	108206633	T	G	SNP	ATM	ENST00000278616	nonsense	p.L2738*	PRAD	79	1	1.25	64	59	47.97
11	108183151	108183151	G	T	SNP	ATM	ENST00000278616	nonsense	p.E1978*	STAD	29	14	32.56	133	104	43.88
11	108202673	108202676	CAAA	0	DEL	ATM	ENST00000278616	frame_shift_del	p.N2567fs	LAML	80	43	34.96	126	53	29.61
11	108155008	108155008	G	0	DEL	ATM	ENST00000278616	frame_shift_del	p.V1268fs	PRAD	31	17	35.42	29	16	35.56
11	108202678	108202679	AG	0	DEL	ATM	ENST00000278616	frame_shift_del	p.D2569fs	HNSC	38	21	35.59	43	34	44.16
11	108198392	108198395	TACA	0	DEL	ATM	ENST00000278616	frame_shift_del	p.Y2334fs	PRAD	39	30	43.48	41	29	41.43
11	108117813	108117816	AAAG	0	DEL	ATM	ENST00000278616	frame_shift_del	p.E343fs	LGG	28	22	44	33	22	40
11	108183151	108183151	G	T	SNP	ATM	ENST00000278616	nonsense	p.E1978*	STAD	104	95	47.74	119	112	48.48
11	108106511	108106514	TTCT	0	DEL	ATM	ENST00000278616	frame_shift_del	p.S151fs	STAD	54	54	50	75	53	41.41
11	108216477	108216477	A	0	DEL	ATM	ENST00000278616	frame_shift_del	p.K2811fs	LUAD	39	43	52.44	29	26	47.27
11	108115640	108115640	T	0	DEL	ATM	ENST00000278616	frame_shift_del	p.Y264fs	PRAD	48	59	55.14	36	15	29.41
11	108100002	108100002	C	T	SNP	ATM	ENST00000278616	nonsense	p.Q95*	BRCA	28	41	59.42	33	43	55.84
11	108165719	108165720	0	CT	INS	ATM	ENST00000278616	frame_shift_ins	p.K1614fs	LUAD	36	53	59.55	78	40	33.9
11	108141874	108141874	G	A	SNP	ATM	ENST00000278616	splice_site	e18+1	PRAD	15	26	63.41	22	22	50
11	108216491	108216491	G	0	DEL	ATM	ENST00000278616	frame_shift_del	p.E2814fs	BRCA	24	48	66.67	46	25	35.21
11	108173702	108173702	G	0	DEL	ATM	ENST00000278616	frame_shift_del	p.D1815fs	BRCA	70	167	70.46	110	86	43.88
11	108172487	108172487	C	0	DEL	ATM	ENST00000278616	frame_shift_del	p.L1764fs	LUAD	22	59	72.84	38	19	33.33
11	108175451	108175451	T	0	DEL	ATM	ENST00000278616	frame_shift_del	p.L1850fs	BRCA	11	33	75	52	33	38.82
11	108183151	108183151	G	T	SNP	ATM	ENST00000278616	nonsense	p.E1978*	PRAD	31	117	79.05	155	99	38.98
11	108115754	108115754	G	A	SNP	ATM	ENST00000278616	splice_site	e6+1	OV	2	21	91.3	17	11	39.29
3	142281268	142281269	AG	0	DEL	ATR	ENST00000350721	frame_shift_del	p.V327fs	BRCA	38	21	35.59	48	29	37.66
3	142241602	142241602	G	A	SNP	ATR	ENST00000350721	nonsense	p.R1412*	BRCA	29	23	44.23	21	25	54.35
3	142217461	142217461	G	A	SNP	ATR	ENST00000350721	nonsense	p.R1846*	BRCA	46	49	51.58	37	36	49.32
3	142168390	142168390	G	A	SNP	ATR	ENST00000350721	nonsense	p.R2606*	OV	52	95	64.19	33	39	52.7
17	8113500	8113500	G	A	SNP	AURKB	ENST00000585124	nonsense	p.Q15*	BRCA	84	31	26.96	67	65	49.24
7	99569604	99569605	0	TAGA	INS	AZGP1	ENST00000411734	frame_shift_ins	p.T32fs	LUSC	68	29	29.9	55	25	31.25
7	99564692	99564692	G	0	DEL	AZGP1	ENST00000292401	frame_shift_del	p.Y278fs	LUAD	41	41	50	52	44	45.83
3	52436624	52436624	G	A	SNP	BAP1	ENST00000460680	nonsense	p.Q684*	KIRC	58	127	68.28	122	117	48.75
3	52441973	52441973	C	T	SNP	BAP1	ENST00000460680	splice_site	e5+1	KIRC	13	43	76.79	29	24	45.28
2	215646137	215646138	0	CTTT	INS	BARD1	ENST00000260947	frame_shift_ins	p.V154fs	PRAD	76	22	22.45	60	24	28.57
2	215610566	215610566	G	A	SNP	BARD1	ENST00000260947	nonsense	p.Q564*	BRCA	7	43	86	34	36	50.7
2	111881594	111881594	G	0	DEL	BCL2L11	ENST00000393256	frame_shift_del	p.R91fs	HNSC	69	34	33.01	61	76	55.47
X	129148176	129148177	0	AGTTC	INS	BCORL1	ENST00000303743	frame_shift_ins	p.T476fs	LAML	9	27	75	25	13	34.21
22	23656161	23656161	C	G	SNP	BCR	ENST00000305877	nonsense	p.S1155*	HNSC	193	180	48.13	153	136	47.06
15	91298069	91298073	AGAAA	0	DEL	BLM	ENST00000355112	frame_shift_del	p.K331fs	GBM	43	16	27.12	38	17	30.91
15	91326139	91326139	G	A	SNP	BLM	ENST00000355112	nonsense	p.W881*	GBM	33	21	38.18	34	23	40.35
15	91337405	91337405	G	0	DEL	BLM	ENST00000355112	frame_shift_del	p.D1010fs	LGG	65	41	38.68	57	35	38.04
15	91347504	91347505	0	A	INS	BLM	ENST00000355112	frame_shift_ins	p.T1222fs	OV	153	126	45.16	138	139	50.18
15	91290721	91290721	G	C	SNP	BLM	ENST00000355112	splice_site	e1+1	UCEC	96	80	45.45	89	66	42.58
15	91328183	91328183	C	T	SNP	BLM	ENST00000355112	nonsense	p.R899*	HNSC	36	64	64	52	64	54.7
15	91308549	91308549	C	T	SNP	BLM	ENST00000355112	nonsense	p.Q700*	LUSC	17	41	70.69	37	38	50.67
10	88676975	88676975	C	T	SNP	BMPR1A	ENST00000474620	splice_site	NULL	GBM	19	6	24	19	23	54.76
17	41234556	41234556	G	A	SNP	BRCA1	ENST00000471181	nonsense	p.Q1408*	PRAD	53	35	39.77	44	56	56
17	41256884	41256884	C	A	SNP	BRCA1	ENST00000471181	splice_site	e4+1	LUAD	29	23	44.23	37	31	45.59
17	41256250	41256251	0	T	INS	BRCA1	ENST00000471181	frame_shift_ins	p.E111fs	BRCA	271	262	49.16	409	278	40.47
17	41215906	41215906	C	0	DEL	BRCA1	ENST00000591534	frame_shift_del	p.V204fs	BRCA	53	74	58.27	96	64	40
17	41209079	41209080	0	G	INS	BRCA1	ENST00000591534	frame_shift_ins	p.Q247fs	BRCA	74	110	59.78	54	33	37.93
17	41258551	41258551	C	A	SNP	BRCA1	ENST00000471181	splice_site	e3-1	OV	14	22	61.11	45	33	42.31
17	41276045	41276046	CT	0	DEL	BRCA1	ENST00000471181	frame_shift_del	p.E23fs	OV	27	44	61.97	80	69	46.31
17	41276045	41276046	CT	0	DEL	BRCA1	ENST00000471181	frame_shift_del	p.E23fs	OV	83	143	63.27	130	62	32.29
17	41209079	41209080	0	G	INS	BRCA1	ENST00000591534	frame_shift_ins	p.Q247fs	OV	239	413	63.34	375	298	44.28
17	41245664	41245667	ACTG	0	DEL	BRCA1	ENST00000471181	frame_shift_del	p.S628fs	BRCA	11	21	65.62	39	19	32.76
17	41244016	41244017	0	A	INS	BRCA1	ENST00000471181	frame_shift_ins	p.S1177fs	BRCA	44	86	66.15	66	38	36.54
17	41246625	41246625	C	0	DEL	BRCA1	ENST00000471181	frame_shift_del	p.S308fs	BRCA	33	65	66.33	79	55	41.04
17	41245587	41245587	T	0	DEL	BRCA1	ENST00000471181	frame_shift_del	p.K654fs	OV	29	58	66.67	37	15	28.85
17	41234535	41234535	C	0	DEL	BRCA1	ENST00000471181	frame_shift_del	p.E1415fs	UCEC	88	190	68.35	110	105	48.84
17	41276045	41276046	CT	0	DEL	BRCA1	ENST00000471181	frame_shift_del	p.E23fs	UCEC	40	87	68.5	85	66	43.71
17	41209079	41209080	0	G	INS	BRCA1	ENST00000591534	frame_shift_ins	p.Q247fs	STAD	62	139	69.15	134	83	38.25
17	41246879	41246879	T	G	SNP	BRCA1	ENST00000471181	splice_site	e9-2	OV	4	9	69.23	11	5	31.25
17	41245073	41245073	G	0	DEL	BRCA1	ENST00000471181	frame_shift_del	p.D825fs	OV	62	140	69.31	137	121	46.9
17	41209079	41209080	0	G	INS	BRCA1	ENST00000591534	frame_shift_ins	p.Q247fs	BRCA	99	225	69.44	315	254	44.64
17	41243513	41243513	T	0	DEL	BRCA1	ENST00000471181	frame_shift_del	p.E1346fs	OV	22	52	70.27	43	37	46.25
17	41209079	41209080	0	G	INS	BRCA1	ENST00000591534	frame_shift_ins	p.Q247fs	OV	221	529	70.53	313	196	38.51
17	41243480	41243483	TTGA	0	DEL	BRCA1	ENST00000471181	frame_shift_del	p.N1355fs	OV	9	22	70.97	83	68	45.03
17	41243513	41243513	T	0	DEL	BRCA1	ENST00000471181	frame_shift_del	p.E1346fs	BRCA	30	82	73.21	43	31	41.89
17	41276045	41276046	CT	0	DEL	BRCA1	ENST00000471181	frame_shift_del	p.E23fs	OV	43	127	74.71	190	105	35.59
17	41209079	41209080	0	G	INS	BRCA1	ENST00000591534	frame_shift_ins	p.Q247fs	OV	25	75	75	138	114	45.24
17	41201209	41201209	G	0	DEL	BRCA1	ENST00000591534	frame_shift_del	p.Q270fs	OV	23	72	75.79	51	40	43.96
17	41243581	41243581	G	A	SNP	BRCA1	ENST00000471181	nonsense	p.Q1323*	BRCA	46	145	75.92	105	99	48.53
17	41245091	41245091	G	0	DEL	BRCA1	ENST00000471181	frame_shift_del	p.D821fs	OV	53	170	76.23	226	192	45.93
17	41276045	41276046	CT	0	DEL	BRCA1	ENST00000471181	frame_shift_del	p.E23fs	OV	42	136	76.4	118	68	36.56
17	41246038	41246038	G	0	DEL	BRCA1	ENST00000471181	frame_shift_del	p.R504fs	OV	47	153	76.5	355	275	43.65
17	41243513	41243513	T	0	DEL	BRCA1	ENST00000471181	frame_shift_del	p.E1346fs	OV	99	325	76.65	118	126	51.64
17	41219666	41219669	TTAG	0	DEL	BRCA1	ENST00000591534	frame_shift_del	p.T168fs	OV	10	33	76.74	33	27	45
17	41276045	41276046	CT	0	DEL	BRCA1	ENST00000471181	frame_shift_del	p.E23fs	BRCA	41	137	76.97	128	103	44.59
17	41245073	41245073	G	0	DEL	BRCA1	ENST00000471181	frame_shift_del	p.D825fs	OV	150	518	77.54	479	383	44.43
17	41244145	41244145	G	A	SNP	BRCA1	ENST00000471181	nonsense	p.Q1135*	OV	96	357	78.81	253	224	46.96
17	41276045	41276046	CT	0	DEL	BRCA1	ENST00000471181	frame_shift_del	p.E23fs	OV	17	64	79.01	64	50	43.86
17	41245159	41245159	C	A	SNP	BRCA1	ENST00000471181	nonsense	p.E797*	OV	153	603	79.45	531	481	47.53
17	41209079	41209080	0	G	INS	BRCA1	ENST00000591534	frame_shift_ins	p.Q247fs	OV	38	147	79.46	410	295	41.84
17	41209079	41209080	0	G	INS	BRCA1	ENST00000591534	frame_shift_ins	p.Q247fs	OV	121	468	79.46	447	300	40.16
17	41243513	41243513	T	0	DEL	BRCA1	ENST00000471181	frame_shift_del	p.E1346fs	BRCA	36	142	79.78	150	102	40.48
17	41276045	41276046	CT	0	DEL	BRCA1	ENST00000471181	frame_shift_del	p.E23fs	OV	9	36	80	52	34	39.53
17	41209079	41209080	0	G	INS	BRCA1	ENST00000591534	frame_shift_ins	p.Q247fs	BRCA	20	81	80.2	93	79	45.93
17	41242962	41242963	0	GA	INS	BRCA1	ENST00000471181	frame_shift_ins	p.Q1395fs	OV	15	64	81.01	56	23	29.11
17	41245332	41245333	0	AG	INS	BRCA1	ENST00000471181	frame_shift_ins	p.K739fs	OV	38	170	81.73	118	108	47.79
17	41209079	41209080	0	G	INS	BRCA1	ENST00000591534	frame_shift_ins	p.Q247fs	OV	777	3639	82.4	940	735	43.88
17	41243800	41243800	C	A	SNP	BRCA1	ENST00000471181	nonsense	p.E1250*	UCEC	22	112	83.58	94	111	54.15
17	41246652	41246653	AC	0	DEL	BRCA1	ENST00000471181	frame_shift_del	p.V299fs	OV	12	63	84	109	78	41.71
17	41276045	41276046	CT	0	DEL	BRCA1	ENST00000471181	frame_shift_del	p.E23fs	OV	27	144	84.21	175	137	43.91
17	41251825	41251825	G	0	DEL	BRCA1	ENST00000471181	frame_shift_del	p.Q172fs	OV	40	227	85.02	115	80	41.03
17	41245410	41245410	G	C	SNP	BRCA1	ENST00000471181	nonsense	p.S713*	OV	27	255	90.43	164	144	46.75
17	41246433	41246433	C	T	SNP	BRCA1	ENST00000471181	nonsense	p.W372*	OV	37	377	90.84	307	302	49.51
17	41199682	41199682	C	T	SNP	BRCA1	ENST00000591534	nonsense	p.W306*	OV	15	155	91.18	38	52	57.78
13	32921023	32921024	0	T	INS	BRCA2	ENST00000380152	frame_shift_ins	p.P2334fs	LUSC	35	22	38.6	58	31	34.83
13	32914974	32914977	ACAA	0	DEL	BRCA2	ENST00000380152	frame_shift_del	p.K2162fs	BRCA	12	8	40	18	11	37.93
13	32913285	32913288	TCAA	0	DEL	BRCA2	ENST00000380152	frame_shift_del	p.N1599fs	STAD	99	66	40	86	46	34.85
13	32914066	32914069	AATT	0	DEL	BRCA2	ENST00000380152	frame_shift_del	p.I1859fs	HNSC	25	19	43.18	37	28	43.08
13	32914349	32914349	G	T	SNP	BRCA2	ENST00000380152	nonsense	p.E1953*	BRCA	112	94	45.63	105	91	46.19
13	32893460	32893463	TAGG	0	DEL	BRCA2	ENST00000380152	splice_site_del	e3-1	BRCA	5	5	50	12	18	60
13	32918700	32918700	C	0	DEL	BRCA2	ENST00000380152	frame_shift_del	p.S2284fs	BRCA	6	6	50	12	6	33.33
13	32913837	32913838	AA	0	DEL	BRCA2	ENST00000380152	frame_shift_del	p.N1784fs	OV	6	6	50	12	8	40
13	32914356	32914356	C	A	SNP	BRCA2	ENST00000380152	nonsense	p.S1955*	BRCA	40	44	52.38	53	58	52.25
13	32912907	32912908	AG	0	DEL	BRCA2	ENST00000380152	frame_shift_del	p.N1473fs	KIRC	5	6	54.55	13	7	35
13	32912466	32912467	0	TGCT	INS	BRCA2	ENST00000380152	frame_shift_ins	p.A1327fs	BRCA	10	12	54.55	16	10	38.46
13	32937541	32937542	0	C	INS	BRCA2	ENST00000380152	frame_shift_ins	p.L2735fs	BRCA	150	222	59.68	226	187	45.28
13	32900752	32900752	T	G	SNP	BRCA2	ENST00000380152	splice_site	e6+2	OV	42	64	60.38	117	118	50.21
13	32905141	32905145	CAAAT	0	DEL	BRCA2	ENST00000380152	frame_shift_del	p.N257fs	BRCA	15	25	62.5	17	24	58.54
13	32914894	32914898	TAACT	0	DEL	BRCA2	ENST00000380152	frame_shift_del	p.N2135fs	OV	11	20	64.52	44	29	39.73
13	32906640	32906640	A	0	DEL	BRCA2	ENST00000380152	frame_shift_del	p.K343fs	OV	34	79	69.91	69	73	51.41
13	32913604	32913607	AATA	0	DEL	BRCA2	ENST00000380152	frame_shift_del	p.N1706fs	OV	19	47	71.21	75	56	42.75
13	32931944	32931945	GT	0	DEL	BRCA2	ENST00000380152	frame_shift_del	p.Q2561fs	BRCA	31	77	71.3	100	54	35.06
13	32907420	32907421	0	A	INS	BRCA2	ENST00000380152	frame_shift_ins	p.I605fs	BRCA	2	5	71.43	9	7	43.75
13	32913044	32913044	G	T	SNP	BRCA2	ENST00000380152	nonsense	p.E1518*	BRCA	47	131	73.6	131	111	45.87
13	32907420	32907421	0	A	INS	BRCA2	ENST00000380152	frame_shift_ins	p.I605fs	OV	52	151	74.38	99	68	40.72
13	32903605	32903606	TG	0	DEL	BRCA2	ENST00000380152	frame_shift_del	p.V220fs	BRCA	17	52	75.36	131	78	37.32
13	32929170	32929170	A	T	SNP	BRCA2	ENST00000380152	nonsense	p.R2394*	OV	42	129	75.44	207	168	44.56
13	32968951	32968951	C	T	SNP	BRCA2	ENST00000380152	nonsense	p.R3128*	LUSC	17	54	76.06	40	24	37.5
13	32913381	32913381	C	G	SNP	BRCA2	ENST00000380152	nonsense	p.S1630*	OV	51	163	76.17	88	92	51.11
13	32903605	32903606	TG	0	DEL	BRCA2	ENST00000380152	frame_shift_del	p.V220fs	OV	5	16	76.19	13	6	31.58
13	32913703	32913706	TACT	0	DEL	BRCA2	ENST00000380152	frame_shift_del	p.T1738fs	OV	4	13	76.47	32	10	23.81
13	32913558	32913559	0	A	INS	BRCA2	ENST00000380152	frame_shift_ins	p.W1692fs	OV	2	7	77.78	24	17	41.46
13	32913837	32913838	AA	0	DEL	BRCA2	ENST00000380152	frame_shift_del	p.N1784fs	BRCA	19	89	82.41	30	39	56.52
13	32968863	32968863	C	G	SNP	BRCA2	ENST00000380152	nonsense	p.Y3098*	BRCA	8	38	82.61	25	27	51.92
13	32913620	32913623	TATG	0	DEL	BRCA2	ENST00000380152	frame_shift_del	p.Y1710fs	OV	3	19	86.36	37	14	27.45
13	32906877	32906877	A	0	DEL	BRCA2	ENST00000380152	frame_shift_del	p.N422fs	BRCA	4	27	87.1	50	38	43.18
13	32914529	32914529	A	T	SNP	BRCA2	ENST00000380152	nonsense	p.K2013*	OV	6	69	92	28	39	58.21
13	32913778	32913778	T	G	SNP	BRCA2	ENST00000380152	nonsense	p.Y1762*	OV	5	61	92.42	47	23	32.86
13	32912900	32912901	AT	0	DEL	BRCA2	ENST00000380152	frame_shift_del	p.I1470fs	BRCA	1	22	95.65	22	31	58.49
13	32906495	32906495	G	T	SNP	BRCA2	ENST00000380152	nonsense	p.E294*	OV	3	75	96.15	88	90	50.56
17	59761199	59761199	A	0	DEL	BRIP1	ENST00000259008	frame_shift_del	p.S1070fs	BRCA	294	86	22.63	139	138	49.82
17	59861685	59861685	A	0	DEL	BRIP1	ENST00000259008	frame_shift_del	p.I525fs	STAD	80	31	27.93	116	88	43.14
17	59857621	59857621	C	T	SNP	BRIP1	ENST00000259008	splice_site	e12+1	BRCA	130	68	34.17	32	19	37.25
17	59821794	59821795	TT	0	DEL	BRIP1	ENST00000259008	frame_shift_del	p.K752fs	LUSC	146	79	35.11	102	54	34.62
17	59760756	59760756	C	T	SNP	BRIP1	ENST00000259008	nonsense	p.W1217*	GBM	77	52	40.31	75	49	39.2
17	59760742	59760743	0	C	INS	BRIP1	ENST00000259008	frame_shift_ins	p.E1222fs	STAD	9	8	47.06	8	6	42.86
17	59934505	59934508	TTGT	0	DEL	BRIP1	ENST00000259008	frame_shift_del	p.N97fs	OV	93	203	68.58	307	204	39.92
17	59821942	59821942	T	GGA	INS	BRIP1	ENST00000259008	frame_shift_ins	p.K703fs	OV	56	181	76.37	161	135	45.61
17	59793404	59793404	G	C	SNP	BRIP1	ENST00000259008	nonsense	p.Y800*	HNSC	9	30	76.92	22	22	50
17	59871048	59871048	A	C	SNP	BRIP1	ENST00000259008	nonsense	p.Y461*	BRCA	45	205	82	56	95	62.91
17	59857686	59857686	G	T	SNP	BRIP1	ENST00000259008	nonsense	p.S624*	OV	22	148	87.06	112	85	42.71
15	40477505	40477506	0	C	INS	BUB1B	ENST00000412359	frame_shift_ins	p.M313fs	BRCA	86	44	33.85	74	39	34.51
15	40501902	40501902	T	G	SNP	BUB1B	ENST00000412359	nonsense	p.L751*	LUSC	39	23	37.1	55	39	41.49
15	40502387	40502388	CT	0	DEL	BUB1B	ENST00000412359	frame_shift_del	p.S802fs	LUAD	41	32	43.84	28	24	46.15
15	40501863	40501863	C	G	SNP	BUB1B	ENST00000412359	nonsense	p.S738*	HNSC	73	76	51.01	114	78	40.62
2	202134290	202134291	TG	0	DEL	CASP8	ENST00000264275	frame_shift_del	p.V122fs	KIRC	58	40	40.82	75	65	46.43
2	202134282	202134283	AC	0	DEL	CASP8	ENST00000264275	frame_shift_del	p.Q120fs	BRCA	167	132	44.15	225	132	36.97
2	202131411	202131411	C	T	SNP	CASP8	ENST00000358485	nonsense	p.R127*	BRCA	14	55	79.71	25	39	60.94
19	45284277	45284278	0	A	INS	CBLC	ENST00000270279	frame_shift_ins	p.H157fs	GBM	56	24	30	55	32	36.78
19	45285631	45285631	G	A	SNP	CBLC	ENST00000270279	nonsense	p.W221*	STAD	84	59	41.26	209	194	48.14
19	6586126	6586126	G	A	SNP	CD70	ENST00000245903	nonsense	p.R163*	LUAD	57	43	43	25	39	60.94
19	42383213	42383214	CT	0	DEL	CD79A	ENST00000221972	frame_shift_del	p.P78fs	LUSC	124	82	39.81	62	34	35.42
16	68847225	68847225	C	T	SNP	CDH1	ENST00000261769	nonsense	p.Q383*	LGG	83	63	43.15	93	77	45.29
5	21752136	21752139	AGAG	0	DEL	CDH12	ENST00000382254	frame_shift_del	p.L698fs	LGG	38	27	41.54	59	23	28.05
5	19473399	19473399	C	T	SNP	CDH18	ENST00000274170	nonsense	p.W770*	LUAD	70	35	33.33	45	17	27.42
17	37672062	37672062	G	A	SNP	CDK12	ENST00000447079	splice_site	e9+1	OV	52	15	22.39	41	18	30.51
12	12874033	12874033	C	G	SNP	CDKN1B	ENST00000396340	nonsense	p.Y170*	LUAD	5	9	64.29	14	11	44
9	21971139	21971139	G	A	SNP	CDKN2A	ENST00000361570	nonsense	p.R129*	STAD	9	7	43.75	17	13	43.33
9	22008833	22008833	G	0	DEL	CDKN2B	ENST00000276925	frame_shift_del	p.N41fs	OV	4	5	55.56	9	19	67.86
1	150940990	150940990	T	G	SNP	CERS2	ENST00000345896	splice_site	e1-2	PRAD	72	78	52	68	39	36.45
12	6715536	6715536	C	T	SNP	CHD4	ENST00000539431	splice_site	NULL	KIRC	20	24	54.55	31	15	31.91
11	125499356	125499356	G	A	SNP	CHEK1	ENST00000427383	splice_site	e4+1	GBM	44	69	61.06	84	71	45.81
22	29115444	29115444	C	0	DEL	CHEK2	ENST00000382580	frame_shift_del	p.D251fs	LUAD	20	8	28.57	8	8	50
22	29085179	29085179	G	A	SNP	CHEK2	ENST00000382580	nonsense	p.Q539*	STAD	27	37	57.81	14	22	61.11
22	29121230	29121230	C	T	SNP	CHEK2	ENST00000382580	splice_site	e3+1	BRCA	25	37	59.68	59	62	51.24
22	29121230	29121230	C	T	SNP	CHEK2	ENST00000382580	splice_site	e3+1	BRCA	23	147	86.47	37	34	47.89
1	26509704	26509704	C	0	DEL	CNKSR1	ENST00000374253	frame_shift_del	p.T215fs	HNSC	172	29	14.43	185	119	39.14
1	26509704	26509704	C	0	DEL	CNKSR1	ENST00000374253	frame_shift_del	p.T215fs	OV	113	57	33.53	75	48	39.02
1	26514778	26514778	C	0	DEL	CNKSR1	ENST00000531191	frame_shift_del	p.P247fs	OV	10	18	64.29	32	20	38.46
1	26508894	26508894	G	A	SNP	CNKSR1	ENST00000531191	splice_site	e0+1	OV	5	33	86.84	9	11	55
3	48623044	48623044	G	0	DEL	COL7A1	ENST00000328333	frame_shift_del	p.G1281fs	LUAD	102	81	44.26	98	90	47.87
3	48627972	48627972	G	C	SNP	COL7A1	ENST00000328333	nonsense	p.S609*	BRCA	42	38	46.91	21	27	56.25
3	48605066	48605066	C	A	SNP	COL7A1	ENST00000328333	nonsense	p.E2663*	LGG	61	61	49.19	96	102	51.26
3	48623044	48623044	G	0	DEL	COL7A1	ENST00000328333	frame_shift_del	p.G1281fs	KIRC	9	12	57.14	18	8	30.77
3	48611325	48611325	T	C	SNP	COL7A1	ENST00000328333	splice_site	e80-2	LUSC	5	7	58.33	31	29	48.33
3	48610664	48610665	0	A	INS	COL7A1	ENST00000328333	frame_shift_ins	p.T2220fs	KIRC	25	40	61.54	38	42	52.5
3	3214459	3214459	C	0	DEL	CRBN	ENST00000231948	splice_site_del	e4+1	OV	93	76	44.97	136	93	40.61
22	21304110	21304110	C	T	SNP	CRKL	ENST00000354336	nonsense	p.Q297*	OV	74	88	54.32	90	77	46.11
X	1327754	1327754	G	A	SNP	CRLF2	ENST00000381567	nonsense	p.Q43*	BRCA	94	52	35.62	135	85	38.29
5	138145810	138145810	C	T	SNP	CTNNA1	ENST00000518825	nonsense	p.R129*	LGG	67	113	62.78	65	71	52.21
7	101921327	101921327	C	A	SNP	CUX1	ENST00000560541	nonsense	p.Y571*	HNSC	21	18	46.15	15	19	55.88
2	38298106	38298107	0	A	INS	CYP1B1	ENST00000260630	frame_shift_ins	p.S464fs	STAD	38	21	35.59	39	35	47.3
2	38298227	38298227	G	A	SNP	CYP1B1	ENST00000260630	nonsense	p.Q424*	KIRC	37	40	51.95	49	50	50.51
10	96828969	96828969	G	A	SNP	CYP2C8	ENST00000535898	nonsense	p.Q4*	OV	203	183	47.29	269	262	49.16
6	33288600	33288600	G	A	SNP	DAXX	ENST00000266000	nonsense	p.R318*	BRCA	45	26	36.62	28	17	37.78
6	33288998	33288999	0	G	INS	DAXX	ENST00000266000	frame_shift_ins	p.R185fs	OV	24	19	44.19	21	16	43.24
12	31250932	31250932	G	A	SNP	DDX11	ENST00000407793	splice_site	e17+1	LGG	75	32	29.91	83	36	30.25
12	31237987	31237987	C	T	SNP	DDX11	ENST00000407793	nonsense	p.Q189*	LAML	20	10	31.25	23	10	27.78
12	31236916	31236916	C	T	SNP	DDX11	ENST00000543756	nonsense	p.R54*	GBM	28	21	42.86	12	28	70
12	31247550	31247551	0	A	INS	DDX11	ENST00000407793	frame_shift_ins	p.S467fs	HNSC	7	7	50	17	10	37.04
5	140958734	140958735	TC	0	DEL	DIAPH1	ENST00000253811	frame_shift_del	p.E285fs	UCEC	411	333	44.76	549	402	42.27
20	61510904	61510904	C	T	SNP	DIDO1	ENST00000266070	nonsense	p.W2135*	LUAD	19	32	61.54	11	18	62.07
13	73350209	73350209	T	0	DEL	DIS3	ENST00000377767	frame_shift_del	p.I226fs	LAML	43	31	41.89	36	16	30.77
13	73335783	73335783	C	G	SNP	DIS3	ENST00000377767	splice_site	e18+1	LUAD	49	40	44.94	24	28	53.85
13	73335783	73335783	C	G	SNP	DIS3	ENST00000377767	splice_site	e18+1	BRCA	160	161	50	71	90	55.9
2	232952432	232952432	G	A	SNP	DIS3L2	ENST00000325385	splice_site	e5+1	BRCA	27	25	48.08	22	22	50
2	233199090	233199090	C	T	SNP	DIS3L2	ENST00000325385	nonsense	p.R724*	STAD	12	25	67.57	22	17	43.59
2	25468121	25468121	C	T	SNP	DNMT3A	ENST00000264709	splice_site	e12+1	GBM	57	1	1.72	37	10	21.28
2	25457217	25457218	0	C	INS	DNMT3A	ENST00000264709	frame_shift_ins	p.R891fs	BRCA	34	20	37.04	19	25	56.82
2	25464547	25464547	G	A	SNP	DNMT3A	ENST00000264709	nonsense	p.Q656*	BRCA	22	22	50	24	7	22.58
9	463655	463655	C	A	SNP	DOCK8	ENST00000469391	nonsense	p.Y1969*	PRAD	53	21	28.38	50	25	33.33
7	55233074	55233074	G	A	SNP	EGFR	ENST00000455089	nonsense	p.W563*	OV	95	24	20.17	49	24	32.88
17	48452636	48452636	T	0	DEL	EME1	ENST00000393271	frame_shift_del	p.F23fs	KIRC	118	74	38.54	56	39	41.05
17	48453264	48453265	AG	0	DEL	EME1	ENST00000393271	frame_shift_del	p.N233fs	KIRC	109	78	41.71	124	76	38
16	1826193	1826197	TCCTG	0	DEL	EME2	ENST00000307394	frame_shift_del	p.F430fs	STAD	138	75	35.21	53	29	35.37
22	41574397	41574397	C	T	SNP	EP300	ENST00000263253	nonsense	p.Q2228*	KIRC	37	28	41.79	17	21	55.26
1	16456043	16456044	0	C	INS	EPHA2	ENST00000358432	frame_shift_ins	p.V904fs	BRCA	28	10	26.32	14	10	41.67
4	66509103	66509103	C	T	SNP	EPHA5	ENST00000273854	nonsense	p.W75*	OV	76	51	40.16	90	81	47.37
4	66242783	66242783	T	C	SNP	EPHA5	ENST00000273854	splice_site	e9-2	BRCA	91	63	40.65	93	105	53.03
1	23240276	23240277	AG	0	DEL	EPHB2	ENST00000400191	frame_shift_del	p.D1028fs	PRAD	15	5	25	17	12	41.38
7	142561723	142561723	G	A	SNP	EPHB6	ENST00000392957	splice_site	e3-1	LUAD	179	131	42.26	130	92	41.44
8	144941696	144941697	0	C	INS	EPPK1	ENST00000525985	frame_shift_ins	p.E1909fs	BRCA	19	6	24	38	30	44.12
8	144942951	144942954	GACA	0	DEL	EPPK1	ENST00000525985	frame_shift_del	p.C1490fs	BRCA	15	10	40	7	7	50
8	144944153	144944153	T	0	DEL	EPPK1	ENST00000525985	frame_shift_del	p.Q1090fs	STAD	10	7	41.18	13	16	55.17
12	56490961	56490962	0	G	INS	ERBB3	ENST00000553131	frame_shift_ins	p.A46fs	LAML	221	4	1.78	150	123	45.05
12	56481913	56481913	C	T	SNP	ERBB3	ENST00000267101	nonsense	p.Q281*	LUAD	21	17	44.74	20	21	51.22
12	56481947	56481947	G	A	SNP	ERBB3	ENST00000267101	splice_site	e7+1	UCEC	72	66	47.83	61	74	54.81
2	212286761	212286761	G	A	SNP	ERBB4	ENST00000342788	nonsense	p.R979*	LGG	31	30	49.18	35	26	42.62
19	45917220	45917220	C	G	SNP	ERCC1	ENST00000013807	splice_site	e7+1	OV	44	3	6.38	57	45	44.12
19	45920127	45920127	A	0	DEL	ERCC1	ENST00000013807	frame_shift_del	p.L185fs	GBM	39	23	37.1	27	12	30.77
19	45916904	45916904	A	0	DEL	ERCC1	ENST00000013807	frame_shift_del	p.W292fs	LUAD	84	82	49.4	84	65	43.62
19	45862138	45862138	G	A	SNP	ERCC2	ENST00000391940	nonsense	p.Q400*	LUAD	18	15	45.45	8	10	55.56
19	45862168	45862168	G	A	SNP	ERCC2	ENST00000391940	nonsense	p.Q390*	GBM	18	17	48.57	20	26	56.52
19	45872238	45872238	C	A	SNP	ERCC2	ENST00000391945	nonsense	p.E66*	UCEC	91	110	54.73	100	102	50.5
2	128047339	128047339	G	A	SNP	ERCC3	ENST00000285398	nonsense	p.R195*	HNSC	27	26	49.06	34	34	50
2	128044348	128044348	G	A	SNP	ERCC3	ENST00000285398	nonsense	p.R425*	STAD	40	41	50.62	42	66	61.11
2	128030505	128030506	0	C	INS	ERCC3	ENST00000285398	frame_shift_ins	p.E588fs	UCEC	245	258	51.29	132	110	45.45
16	14026149	14026149	T	A	SNP	ERCC4	ENST00000575156	nonsense	p.L370*	STAD	45	24	34.78	41	17	29.31
16	14021884	14021884	G	A	SNP	ERCC4	ENST00000311895	splice_site	e4-1	LGG	53	34	39.08	40	39	49.37
13	103514961	103514962	0	T	INS	ERCC5	ENST00000355739	frame_shift_ins	p.S489fs	BRCA	73	68	48.23	76	72	48.65
14	64727168	64727168	G	0	DEL	ESR2	ENST00000341099	frame_shift_del	p.G318fs	BRCA	1	7	87.5	8	8	50
7	14028337	14028337	C	0	DEL	ETV1	ENST00000405358	frame_shift_del	p.A19fs	UCEC	29	114	79.72	181	163	47.38
17	41610718	41610718	T	C	SNP	ETV4	ENST00000545954	splice_site	e5-2	LUAD	21	22	51.16	20	27	57.45
11	44165875	44165875	C	T	SNP	EXT2	ENST00000358681	nonsense	p.Q418*	LGG	94	61	39.35	140	110	44
11	44130743	44130743	G	0	DEL	EXT2	ENST00000395673	splice_site_del	e3-1	UCEC	103	72	41.14	77	86	52.76
11	44257852	44257852	C	T	SNP	EXT2	ENST00000395673	nonsense	p.R682*	HNSC	38	27	41.54	51	22	30.14
15	80465391	80465391	G	0	DEL	FAH	ENST00000539156	frame_shift_del	p.P179fs	OV	47	18	27.69	37	30	44.78
15	80473390	80473390	G	T	SNP	FAH	ENST00000539156	nonsense	p.E287*	LUSC	29	12	29.27	29	18	38.3
16	89831438	89831438	G	A	SNP	FANCA	ENST00000389301	nonsense	p.R880*	LUSC	33	27	45	46	23	33.33
16	89831344	89831344	C	T	SNP	FANCA	ENST00000389301	nonsense	p.W911*	STAD	68	58	45.67	55	59	51.75
16	89871745	89871745	A	0	DEL	FANCA	ENST00000563673	frame_shift_del	p.C218fs	HNSC	16	23	58.97	15	22	59.46
16	89836971	89836971	C	A	SNP	FANCA	ENST00000389301	splice_site	e24+1	LUSC	6	9	60	25	19	43.18
16	89815120	89815120	G	A	SNP	FANCA	ENST00000389301	nonsense	p.Q1099*	LUSC	15	32	68.09	15	11	42.31
16	89862336	89862336	G	0	DEL	FANCA	ENST00000389301	frame_shift_del	p.T329fs	HNSC	NA	NA	NA	47	30	38.96
X	14876078	14876079	0	AATA	INS	FANCB	ENST00000324138	splice_site_ins	e3-2	BRCA	13	9	40.91	38	19	33.33
9	97934319	97934320	0	T	INS	FANCC	ENST00000289081	frame_shift_ins	p.N152fs	STAD	53	24	31.17	41	26	38.81
9	97873912	97873912	C	A	SNP	FANCC	ENST00000289081	nonsense	p.G388*	LAML	98	88	47.31	60	39	39.39
9	97948879	97948879	T	C	SNP	FANCC	ENST00000474949	splice_site	NULL	LAML	14	18	56.25	14	13	48.15
6	35423630	35423630	C	T	SNP	FANCE	ENST00000229769	nonsense	p.Q119*	LUAD	45	53	54.08	44	35	44.3
9	35074486	35074486	G	A	SNP	FANCG	ENST00000378643	nonsense	p.R548*	LUAD	76	13	14.61	85	78	47.85
9	35074967	35074967	G	0	DEL	FANCG	ENST00000378643	frame_shift_del	p.A533fs	PRAD	123	55	30.9	188	127	40.32
9	35075703	35075712	AAAACACCTC	0	DEL	FANCG	ENST00000378643	frame_shift_del	p.E395fs	UCEC	8	8	50	44	20	31.25
9	35075752	35075752	C	A	SNP	FANCG	ENST00000378643	splice_site	e10-1	HNSC	14	19	55.88	15	14	48.28
9	35075554	35075554	G	C	SNP	FANCG	ENST00000378643	nonsense	p.Y447*	UCEC	49	80	62.02	62	65	51.18
15	89790962	89790963	TG	0	DEL	FANCI	ENST00000567996	frame_shift_del	p.L29fs	KIRC	91	42	31.58	57	45	44.12
15	89824480	89824480	T	A	SNP	FANCI	ENST00000310775	nonsense	p.Y487*	LUAD	76	58	43.28	69	77	52.74
15	89811723	89811723	T	A	SNP	FANCI	ENST00000310775	nonsense	p.Y283*	HNSC	64	65	50.39	60	57	48.72
15	89858549	89858549	C	T	SNP	FANCI	ENST00000310775	nonsense	p.R1285*	LAML	18	24	57.14	17	13	41.94
15	89824480	89824480	T	A	SNP	FANCI	ENST00000310775	nonsense	p.Y487*	STAD	49	70	58.82	51	59	53.64
2	58392998	58392999	0	A	INS	FANCL	ENST00000402135	frame_shift_ins	p.S190fs	LUSC	65	33	33.67	35	26	42.62
2	58468436	58468436	C	0	DEL	FANCL	ENST00000402135	frame_shift_del	p.E5fs	STAD	33	19	36.54	26	14	35
2	58387283	58387284	CT	0	DEL	FANCL	ENST00000402135	frame_shift_del	p.S356fs	LUAD	66	84	56	63	47	42.73
14	45609913	45609913	G	A	SNP	FANCM	ENST00000267430	splice_site	e3+1	BRCA	186	24	11.43	18	13	41.94
14	45658445	45658446	0	A	INS	FANCM	ENST00000267430	frame_shift_ins	p.T1740fs	KIRC	156	57	26.76	149	90	37.66
14	45650909	45650910	0	T	INS	FANCM	ENST00000267430	splice_site_ins	e16+1	KIRC	61	30	32.97	28	29	50.88
14	45605561	45605562	0	TGTC	INS	FANCM	ENST00000267430	frame_shift_ins	p.P111fs	BRCA	89	54	37.76	21	24	53.33
14	45654441	45654441	G	0	DEL	FANCM	ENST00000267430	frame_shift_del	p.D1513fs	BRCA	50	111	68.94	40	22	35.48
14	45628392	45628393	0	A	INS	FANCM	ENST00000267430	frame_shift_ins	p.Q498fs	BRCA	13	36	73.47	31	20	39.22
14	45636346	45636347	0	TA	INS	FANCM	ENST00000267430	frame_shift_ins	p.F663fs	HNSC	NA	NA	NA	30	21	41.18
10	90770573	90770573	G	A	SNP	FAS	ENST00000355740	splice_site	e6+1	OV	273	24	8.08	204	158	43.65
4	187522468	187522468	A	0	DEL	FAT1	ENST00000441802	frame_shift_del	p.H3865fs	BRCA	104	79	43.17	66	52	44.07
4	187518835	187518835	C	T	SNP	FAT1	ENST00000507662	splice_site	NULL	LUAD	18	27	60	15	29	65.91
4	187628745	187628745	G	0	DEL	FAT1	ENST00000441802	frame_shift_del	p.T746fs	LUAD	14	33	70.21	35	32	47.76
12	4554732	4554733	0	C	INS	FGF6	ENST00000228837	frame_shift_ins	p.A2fs	LGG	14	14	50	11	10	47.62
15	49716781	49716781	G	0	DEL	FGF7	ENST00000560270	frame_shift_del	p.S96fs	UCEC	59	57	49.14	59	39	39.8
8	38271190	38271190	G	A	SNP	FGFR1	ENST00000532791	nonsense	p.R807*	LUAD	10	22	68.75	13	23	63.89
4	1803650	1803650	G	0	DEL	FGFR3	ENST00000481110	frame_shift_del	p.V277fs	PRAD	16	23	58.97	23	17	42.5
5	176518810	176518810	G	T	SNP	FGFR4	ENST00000292408	splice_site	e5+1	STAD	36	32	47.06	71	56	44.09
5	176517609	176517609	C	T	SNP	FGFR4	ENST00000292408	nonsense	p.R104*	LGG	29	32	52.46	38	35	47.95
5	176520778	176520778	T	C	SNP	FGFR4	ENST00000292408	splice_site	e10+2	BRCA	9	13	59.09	25	33	56.9
17	17118498	17118498	C	G	SNP	FLCN	ENST00000285071	splice_site	e9+1	LUSC	69	164	70.39	109	78	41.71
13	28942743	28942743	G	T	SNP	FLT1	ENST00000541932	nonsense	p.S725*	BRCA	245	232	48.64	204	234	53.42
13	28578298	28578298	A	0	DEL	FLT3	ENST00000380982	frame_shift_del	p.V961fs	KIRC	25	11	30.56	37	19	33.93
13	28622570	28622570	A	0	DEL	FLT3	ENST00000380982	frame_shift_del	p.F349fs	LUAD	11	17	60.71	16	12	42.86
13	28608437	28608437	C	0	DEL	FLT3	ENST00000380982	splice_site_del	e13+1	OV	33	75	69.44	90	42	31.82
13	28609749	28609749	G	A	SNP	FLT3	ENST00000380982	nonsense	p.Q494*	LUAD	15	57	79.17	54	63	53.85
11	77934489	77934490	AG	0	DEL	GAB2	ENST00000361507	frame_shift_del	p.P512fs	OV	101	107	51.44	32	29	47.54
1	155210420	155210420	C	T	SNP	GBA	ENST00000327247	splice_site	e2+1	KIRC	34	27	44.26	42	11	20.75
13	20763650	20763650	C	T	SNP	GJB2	ENST00000382844	nonsense	p.W24*	OV	57	10	14.93	72	41	36.28
13	20763486	20763486	G	0	DEL	GJB2	ENST00000382844	frame_shift_del	p.L79fs	STAD	66	33	33.33	55	32	36.78
13	20763486	20763486	G	0	DEL	GJB2	ENST00000382844	frame_shift_del	p.L79fs	LUAD	54	32	37.21	61	35	36.46
13	20763650	20763650	C	T	SNP	GJB2	ENST00000382844	nonsense	p.W24*	LUSC	47	48	50.53	46	30	39.47
13	20763056	20763056	G	T	SNP	GJB2	ENST00000382844	nonsense	p.S222*	LUAD	23	25	52.08	28	23	45.1
13	20763421	20763422	AT	0	DEL	GJB2	ENST00000382844	frame_shift_del	p.H100fs	LUAD	19	35	64.81	29	22	43.14
8	37692753	37692753	C	0	DEL	GPR124	ENST00000412232	frame_shift_del	p.C558fs	PRAD	29	2	6.45	26	27	50.94
8	37696591	37696592	0	TACA	INS	GPR124	ENST00000412232	frame_shift_ins	p.N794fs	STAD	40	6	13.04	32	11	25.58
8	37686846	37686846	C	T	SNP	GPR124	ENST00000412232	nonsense	p.R160*	BRCA	25	18	40.91	45	33	42.31
7	86493647	86493647	C	T	SNP	GRM3	ENST00000439827	nonsense	p.R517*	STAD	72	59	45.04	55	64	52.89
4	2240547	2240550	ATTA	0	DEL	HAUS3	ENST00000506763	frame_shift_del	p.L377fs	GBM	55	42	43.3	131	83	38.79
4	2240511	2240511	G	C	SNP	HAUS3	ENST00000506763	nonsense	p.S390*	LAML	19	23	53.49	13	14	51.85
6	26093188	26093188	G	T	SNP	HFE	ENST00000309234	nonsense	p.E298*	LUAD	56	34	37.78	40	36	46.75
6	26091269	26091269	G	0	DEL	HFE	ENST00000309234	frame_shift_del	p.W94fs	UCEC	31	27	46.55	29	15	34.09
7	81372257	81372258	0	T	INS	HGF	ENST00000444829	frame_shift_ins	p.*291fs	UCEC	38	65	63.11	69	46	40
6	26156845	26156846	0	C	INS	HIST1H1E	ENST00000304218	frame_shift_ins	p.N77fs	STAD	41	43	51.19	53	37	41.11
6	26156800	26156801	CT	0	DEL	HIST1H1E	ENST00000304218	frame_shift_del	p.L62fs	STAD	3	19	86.36	13	14	51.85
6	26158709	26158709	G	0	DEL	HIST1H2BD	ENST00000289316	frame_shift_del	p.E106fs	STAD	120	13	9.77	150	99	39.76
6	26158513	26158513	C	G	SNP	HIST1H2BD	ENST00000289316	nonsense	p.S39*	HNSC	25	99	79.84	93	76	44.97
6	26031883	26031884	CT	0	DEL	HIST1H3B	ENST00000244661	frame_shift_del	p.R135fs	BRCA	18	17	48.57	14	8	36.36
6	29796574	29796574	A	T	SNP	HLA-G	ENST00000376828	nonsense	p.K205*	LGG	46	73	60.83	66	59	46.83
11	118955809	118955809	G	A	SNP	HMBS	ENST00000542822	nonsense	p.W22*	BRCA	16	6	27.27	16	21	56.76
12	121438985	121438988	CCTC	0	DEL	HNF1A	ENST00000257555	frame_shift_del	p.Q631fs	BRCA	24	14	36.84	19	15	44.12
12	121434076	121434076	G	A	SNP	HNF1A	ENST00000541924	nonsense	p.W242*	STAD	46	51	52.58	49	40	44.94
2	209103805	209103806	0	T	INS	IDH1	ENST00000345146	frame_shift_ins	p.G381fs	PRAD	35	21	37.5	66	43	39.45
2	209116206	209116206	C	A	SNP	IDH1	ENST00000345146	nonsense	p.E24*	LAML	19	15	44.12	31	26	45.61
15	90634838	90634838	C	A	SNP	IDH2	ENST00000330062	nonsense	p.E52*	BRCA	24	71	74.74	27	20	41.67
1	206665083	206665083	G	T	SNP	IKBKE	ENST00000367120	splice_site	e16+1	OV	58	16	21.62	58	56	49.12
5	35874591	35874591	T	0	DEL	IL7R	ENST00000303115	frame_shift_del	p.F251fs	GBM	56	55	49.55	74	69	48.25
5	35861045	35861045	T	0	DEL	IL7R	ENST00000511982	frame_shift_del	p.F59fs	BRCA	85	192	69.31	246	183	42.66
6	397141	397141	C	T	SNP	IRF4	ENST00000380956	nonsense	p.R176*	LUAD	98	48	32.88	92	62	40.26
6	395920	395920	T	0	DEL	IRF4	ENST00000380956	frame_shift_del	p.S160fs	BRCA	81	51	38.64	85	83	49.4
6	393232	393236	GGCTG	0	DEL	IRF4	ENST00000380956	frame_shift_del	p.W27fs	BRCA	4	7	63.64	8	8	50
2	187521024	187521024	C	T	SNP	ITGAV	ENST00000261023	nonsense	p.R539*	OV	478	93	16.29	343	266	43.68
2	187503194	187503194	T	C	SNP	ITGAV	ENST00000261023	splice_site	e10+2	STAD	36	99	73.33	92	53	36.55
5	156675859	156675859	G	C	SNP	ITK	ENST00000422843	splice_site	e16-1	STAD	17	34	66.67	72	47	39.17
1	65351941	65351941	C	A	SNP	JAK1	ENST00000342505	splice_site	e1+1	LUAD	36	29	44.62	50	28	35.9
8	41834751	41834751	C	A	SNP	KAT6A	ENST00000485568	nonsense	p.E380*	LUAD	41	23	35.94	56	49	46.67
8	41834751	41834751	C	A	SNP	KAT6A	ENST00000485568	nonsense	p.E380*	LAML	135	230	63.01	136	113	45.38
12	416111	416111	C	T	SNP	KDM5A	ENST00000399788	splice_site	e24+1	KIRC	124	57	31.49	111	96	46.38
X	44969323	44969323	G	A	SNP	KDM6A	ENST00000382899	splice_site	e28-1	LAML	4	17	80.95	27	23	46
4	55592218	55592218	T	C	SNP	KIT	ENST00000288135	splice_site	e9+2	OV	194	101	34.24	158	163	50.78
12	25398246	25398247	0	A	INS	KRAS	ENST00000557334	frame_shift_ins	p.Q24fs	LGG	14	8	36.36	6	12	66.67
12	25368395	25368395	T	A	SNP	KRAS	ENST00000256078	nonsense	p.K184*	STAD	46	49	51.58	102	47	31.54
5	38499619	38499619	C	T	SNP	LIFR	ENST00000263409	nonsense	p.W556*	PRAD	48	38	44.19	35	24	40.68
12	40707777	40707777	C	T	SNP	LRRK2	ENST00000298910	nonsense	p.R1514*	LAML	14	13	48.15	12	11	47.83
X	19416381	19416381	G	A	SNP	MAP3K15	ENST00000469203	nonsense	p.R509*	OV	239	2	0.83	466	299	39.03
19	39092125	39092126	0	G	INS	MAP4K1	ENST00000589130	frame_shift_ins	p.L492fs	UCEC	94	57	37.75	73	32	30.48
14	65551008	65551008	G	0	DEL	MAX	ENST00000246163	frame_shift_del	p.L61fs	BRCA	94	106	53	134	101	42.98
18	47800164	47800164	G	A	SNP	MBD1	ENST00000424334	nonsense	p.R457*	UCEC	5	6	54.55	3	6	66.67
16	89985888	89985888	C	A	SNP	MC1R	ENST00000555427	nonsense	p.Y74*	BRCA	6	10	62.5	14	11	44
3	168825713	168825713	C	A	SNP	MECOM	ENST00000264674	splice_site	e9+1	BRCA	44	54	55.1	36	19	34.55
6	131919426	131919426	C	A	SNP	MED23	ENST00000368058	splice_site	e21+1	LGG	17	15	46.88	24	23	48.94
7	116397743	116397747	ACTTT	0	DEL	MET	ENST00000318493	frame_shift_del	p.L674fs	LUAD	90	27	23.08	72	31	30.1
7	116397703	116397703	A	0	DEL	MET	ENST00000318493	frame_shift_del	p.T660fs	KIRC	23	10	30.3	11	5	31.25
15	41989222	41989222	G	A	SNP	MGA	ENST00000219905	splice_site	e2+1	OV	53	10	15.87	38	26	40.62
3	37090017	37090018	0	TGAT	INS	MLH1	ENST00000455445	frame_shift_ins	p.G397fs	STAD	96	50	34.25	46	20	30.3
1	158812190	158812190	C	T	SNP	MNDA	ENST00000368141	nonsense	p.R83*	KIRC	70	95	57.58	49	34	40.96
11	94180448	94180448	T	0	DEL	MRE11A	ENST00000407439	frame_shift_del	p.R577fs	LUAD	197	91	31.6	150	123	45.05
11	94180442	94180442	G	A	SNP	MRE11A	ENST00000407439	nonsense	p.R579*	UCEC	246	214	46.42	121	105	46.46
11	94219234	94219234	A	C	SNP	MRE11A	ENST00000407439	nonsense	p.L60*	LAML	100	88	46.81	87	71	44.94
11	94180442	94180442	G	A	SNP	MRE11A	ENST00000407439	nonsense	p.R579*	UCEC	191	291	60.37	140	119	45.95
2	47710068	47710068	C	T	SNP	MSH2	ENST00000233146	nonsense	p.R929*	LUAD	21	26	55.32	21	23	52.27
2	48033448	48033449	0	ATTA	INS	MSH6	ENST00000234420	frame_shift_ins	p.V1253fs	HNSC	72	22	23.4	68	21	23.6
2	48033769	48033770	0	TCAG	INS	MSH6	ENST00000234420	frame_shift_ins	p.L1330fs	GBM	62	34	35.42	41	14	25.45
2	48025965	48025966	0	AC	INS	MSH6	ENST00000234420	frame_shift_ins	p.V281fs	UCEC	88	50	36.23	111	71	39.01
2	48033745	48033748	AAGC	0	DEL	MSH6	ENST00000234420	frame_shift_del	p.A1320fs	UCEC	35	37	51.39	39	19	32.76
2	48032149	48032149	C	G	SNP	MSH6	ENST00000234420	nonsense	p.S1180*	GBM	9	81	90	56	27	32.53
1	11862972	11862972	G	A	SNP	MTHFR	ENST00000376583	nonsense	p.R109*	BRCA	35	50	58.82	50	44	46.81
1	45799233	45799233	C	0	DEL	MUTYH	ENST00000450313	frame_shift_del	p.G67fs	LGG	42	17	28.81	27	31	53.45
1	45800135	45800135	G	A	SNP	MUTYH	ENST00000531105	nonsense	p.Q15*	LGG	93	68	42.24	109	76	40.86
X	3235143	3235143	C	A	SNP	MXRA5	ENST00000217939	splice_site	e5+1	KIRC	0	12	100	0	5	100
6	135518186	135518187	0	T	INS	MYB	ENST00000341911	frame_shift_ins	p.Q432fs	LGG	41	29	41.43	67	57	45.97
6	135515590	135515590	G	A	SNP	MYB	ENST00000442647	splice_site	e8+1	STAD	55	42	43.3	44	45	50.56
8	90967766	90967766	G	0	DEL	NBN	ENST00000409330	frame_shift_del	p.P299fs	LGG	15	5	25	16	13	44.83
8	90967766	90967766	G	0	DEL	NBN	ENST00000409330	frame_shift_del	p.P299fs	OV	118	45	27.61	68	64	48.48
8	90965665	90965666	0	T	INS	NBN	ENST00000409330	frame_shift_ins	p.R469fs	STAD	122	51	29.48	91	48	34.53
8	90949282	90949282	C	A	SNP	NBN	ENST00000409330	nonsense	p.E654*	STAD	15	9	37.5	16	5	23.81
8	90983402	90983405	TGTT	0	DEL	NBN	ENST00000409330	frame_shift_del	p.K151fs	UCEC	197	120	37.85	169	125	42.52
8	90993081	90993081	C	G	SNP	NBN	ENST00000523444	splice_site	e4-1	LUAD	18	18	50	11	15	57.69
8	90993081	90993081	C	G	SNP	NBN	ENST00000523444	splice_site	e4-1	LUAD	27	39	59.09	36	35	49.3
15	75641383	75641384	0	C	INS	NEIL1	ENST00000355059	frame_shift_ins	p.I47fs	LUAD	23	26	53.06	21	22	51.16
15	75646118	75646119	TT	0	DEL	NEIL1	ENST00000355059	frame_shift_del	p.F253fs	BRCA	65	88	57.52	87	54	38.3
17	29497016	29497016	G	T	SNP	NF1	ENST00000431387	splice_site	e5+1	LUAD	33	19	35.85	18	21	53.85
6	32188939	32188939	G	T	SNP	NOTCH4	ENST00000375023	nonsense	p.C205*	LAML	67	55	45.08	149	148	49.83
16	69746930	69746930	C	T	SNP	NQO1	ENST00000561500	splice_site	e4+1	GBM	115	114	49.78	125	143	53.36
2	206628464	206628465	0	C	INS	NRP2	ENST00000360409	frame_shift_ins	p.V707fs	LUSC	74	33	30.84	82	53	39.26
2	206659623	206659623	G	0	DEL	NRP2	ENST00000360409	frame_shift_del	p.A881fs	PRAD	96	49	33.79	73	40	35.4
2	206608130	206608130	A	0	DEL	NRP2	ENST00000360409	frame_shift_del	p.G500fs	LUAD	35	24	40.68	40	37	48.05
2	206628584	206628584	G	A	SNP	NRP2	ENST00000360409	nonsense	p.W744*	GBM	36	34	48.57	37	53	58.89
2	206631543	206631543	G	A	SNP	NRP2	ENST00000360409	splice_site	e15+1	LUAD	16	26	61.9	41	21	33.87
5	176722243	176722243	G	A	SNP	NSD1	ENST00000439151	nonsense	p.W2625*	BRCA	20	19	48.72	17	15	46.88
4	71068872	71068872	G	C	SNP	ODAM	ENST00000396094	splice_site	e10-1	UCEC	53	67	55.83	65	77	53.47
15	31862369	31862369	G	A	SNP	OTUD7A	ENST00000560536	nonsense	p.R112*	LUAD	30	71	70.3	42	42	50
20	9520121	9520121	G	C	SNP	PAK7	ENST00000353224	nonsense	p.Y716*	LUAD	146	173	53.89	144	149	50.68
16	23632748	23632748	A	0	DEL	PALB2	ENST00000261584	frame_shift_del	p.F1016fs	HNSC	35	20	36.36	52	42	44.68
16	23641423	23641423	G	0	DEL	PALB2	ENST00000261584	frame_shift_del	p.R686fs	PRAD	66	38	36.54	79	60	43.17
16	23641307	23641308	AT	0	DEL	PALB2	ENST00000261584	frame_shift_del	p.M723fs	OV	112	84	42.86	114	84	42.42
16	23647357	23647358	TC	0	DEL	PALB2	ENST00000261584	frame_shift_del	p.R170fs	STAD	63	80	55.94	136	104	43.33
16	23646388	23646388	G	0	DEL	PALB2	ENST00000261584	frame_shift_del	p.T494fs	OV	111	141	55.95	138	87	38.67
16	23649207	23649210	ACAA	0	DEL	PALB2	ENST00000261584	frame_shift_del	p.Q60fs	STAD	39	56	58.95	62	33	34.74
16	23649207	23649210	ACAA	0	DEL	PALB2	ENST00000261584	frame_shift_del	p.Q60fs	LUAD	19	30	61.22	38	23	37.7
16	23632683	23632683	C	T	SNP	PALB2	ENST00000261584	nonsense	p.W1038*	STAD	9	27	75	12	17	58.62
16	23647357	23647358	TC	0	DEL	PALB2	ENST00000261584	frame_shift_del	p.R170fs	BRCA	39	160	80.4	74	55	42.64
16	23640545	23640545	G	A	SNP	PALB2	ENST00000261584	nonsense	p.Q856*	STAD	14	66	82.5	77	60	43.8
1	226578280	226578280	G	A	SNP	PARP1	ENST00000366794	nonsense	p.Q150*	BRCA	25	23	47.92	43	33	43.42
14	20813115	20813116	AT	0	DEL	PARP2	ENST00000527915	frame_shift_del	p.N24fs	STAD	45	21	31.82	40	25	38.46
14	20824784	20824784	G	0	DEL	PARP2	ENST00000527915	frame_shift_del	p.V436fs	BRCA	110	81	42.41	121	106	46.7
14	20824784	20824784	G	A	SNP	PARP2	ENST00000527915	nonsense	p.W435*	LUAD	191	230	54.63	130	138	51.3
3	51979140	51979140	C	0	DEL	PARP3	ENST00000398755	frame_shift_del	p.S262fs	KIRC	105	49	31.82	131	103	44.02
3	51977552	51977552	C	T	SNP	PARP3	ENST00000398755	nonsense	p.Q68*	KIRC	11	11	50	8	7	46.67
13	25008579	25008580	0	A	INS	PARP4	ENST00000381989	frame_shift_ins	p.W1567fs	LAML	77	57	42.54	49	43	46.74
19	34912496	34912496	C	0	DEL	PDCD2L	ENST00000246535	frame_shift_del	p.Q291fs	KIRC	57	36	38.71	39	45	53.57
19	34912496	34912496	C	0	DEL	PDCD2L	ENST00000246535	frame_shift_del	p.Q291fs	LUSC	202	128	38.79	196	162	45.25
4	55139774	55139774	C	T	SNP	PDGFRA	ENST00000257290	nonsense	p.R479*	PRAD	63	56	47.06	33	27	45
12	18641505	18641505	T	0	DEL	PIK3C2G	ENST00000538779	frame_shift_del	p.I876fs	OV	17	12	41.38	31	22	41.51
12	18641505	18641505	T	0	DEL	PIK3C2G	ENST00000538779	frame_shift_del	p.I876fs	KIRC	255	211	45.28	277	244	46.83
12	18491455	18491456	AA	0	DEL	PIK3C2G	ENST00000535651	frame_shift_del	p.L458fs	BRCA	193	169	46.69	176	150	46.01
12	18446857	18446857	A	0	DEL	PIK3C2G	ENST00000535651	frame_shift_del	p.I315fs	STAD	17	16	48.48	28	15	34.88
12	18473968	18473968	T	A	SNP	PIK3C2G	ENST00000535651	splice_site	e6+2	BRCA	30	29	49.15	13	19	59.38
12	18716433	18716433	G	A	SNP	PIK3C2G	ENST00000538779	splice_site	e27+1	LUAD	34	34	50	45	42	47.73
5	67575433	67575434	0	A	INS	PIK3R1	ENST00000396611	frame_shift_ins	p.P170fs	BRCA	81	70	46.36	54	43	44.33
15	74336839	74336839	C	0	DEL	PML	ENST00000268058	frame_shift_del	p.I714fs	LAML	35	31	46.97	30	26	46.43
7	6013096	6013096	C	T	SNP	PMS2	ENST00000265849	nonsense	p.W841*	LGG	6	1	14.29	6	3	33.33
7	6027179	6027179	A	T	SNP	PMS2	ENST00000265849	nonsense	p.L406*	LGG	48	33	40.74	41	33	44.59
7	6043320	6043320	C	T	SNP	PMS2	ENST00000265849	splice_site	e4+1	HNSC	26	24	48	33	27	45
7	6026709	6026709	G	A	SNP	PMS2	ENST00000265849	nonsense	p.R563*	UCEC	37	41	52.56	39	40	50.63
7	6781484	6781484	G	A	SNP	PMS2CL	ENST00000431453	splice_site	NULL	STAD	26	19	42.22	18	21	53.85
12	133202357	133202357	C	G	SNP	POLE	ENST00000434528	splice_site	e9-1	OV	47	1	2.08	29	38	56.72
12	133226380	133226380	A	0	DEL	POLE	ENST00000455752	frame_shift_del	p.V1238fs	STAD	74	17	18.68	56	30	34.88
12	133242024	133242025	TC	0	DEL	POLE	ENST00000455752	frame_shift_del	p.K789fs	STAD	24	12	33.33	52	27	34.18
12	133219172	133219172	C	T	SNP	POLE	ENST00000455752	nonsense	p.W1635*	KIRC	89	62	41.06	73	47	39.17
6	43582262	43582262	T	0	DEL	POLH	ENST00000372236	frame_shift_del	p.L704fs	PRAD	223	146	39.57	187	161	46.26
6	43550754	43550755	0	T	INS	POLH	ENST00000372236	frame_shift_ins	p.S51fs	HNSC	18	12	40	25	17	40.48
6	43565475	43565476	TT	0	DEL	POLH	ENST00000372236	frame_shift_del	p.L178fs	LUAD	31	51	62.2	50	37	42.53
18	51818253	51818253	C	T	SNP	POLI	ENST00000579434	nonsense	p.R314*	KIRC	96	38	28.36	71	76	51.7
18	51818253	51818253	C	T	SNP	POLI	ENST00000579434	nonsense	p.R314*	GBM	49	44	47.31	52	52	50
18	51820511	51820511	C	T	SNP	POLI	ENST00000579434	nonsense	p.R530*	PRAD	25	25	50	35	25	41.67
5	74892384	74892385	0	A	INS	POLK	ENST00000241436	frame_shift_ins	p.T622fs	PRAD	207	125	37.65	257	162	38.66
3	121207171	121207171	G	T	SNP	POLQ	ENST00000264233	nonsense	p.S1536*	UCEC	47	20	29.41	26	34	54.84
3	121207488	121207489	0	A	INS	POLQ	ENST00000264233	frame_shift_ins	p.L1430fs	LUSC	64	29	31.18	32	17	34.69
3	121207875	121207875	G	0	DEL	POLQ	ENST00000264233	frame_shift_del	p.N1301fs	HNSC	46	24	34.29	39	31	44.29
3	121206234	121206235	0	T	INS	POLQ	ENST00000264233	frame_shift_ins	p.R1849fs	LGG	60	32	34.78	50	33	39.76
3	121207795	121207795	G	C	SNP	POLQ	ENST00000264233	nonsense	p.S1328*	HNSC	66	39	37.14	56	58	50.43
3	121206605	121206605	C	A	SNP	POLQ	ENST00000264233	nonsense	p.E1725*	LGG	99	82	45.3	82	65	44.22
3	121206763	121206763	T	0	DEL	POLQ	ENST00000264233	frame_shift_del	p.N1672fs	HNSC	43	42	49.41	47	36	43.37
3	121151265	121151265	C	G	SNP	POLQ	ENST00000264233	splice_site	e30-1	STAD	16	20	55.56	24	32	57.14
3	121248525	121248525	G	A	SNP	POLQ	ENST00000264233	nonsense	p.R359*	KIRC	117	175	59.52	240	252	51.01
6	106555284	106555284	A	T	SNP	PRDM1	ENST00000369096	nonsense	p.K801*	HNSC	41	48	53.93	40	30	42.86
8	48769745	48769746	0	T	INS	PRKDC	ENST00000314191	frame_shift_ins	p.L2193fs	KIRC	18	3	14.29	10	10	50
8	48706978	48706978	G	A	SNP	PRKDC	ENST00000314191	nonsense	p.Q3514*	LUAD	26	13	33.33	34	24	41.38
5	131953987	131953987	G	A	SNP	RAD50	ENST00000265335	splice_site	e21+1	HNSC	20	8	28.57	17	20	54.05
5	131945032	131945035	AAAG	0	DEL	RAD50	ENST00000265335	frame_shift_del	p.E995fs	UCEC	65	32	32.99	43	34	44.16
5	131973895	131973895	C	T	SNP	RAD50	ENST00000265335	nonsense	p.R1200*	GBM	52	41	44.09	38	32	45.71
5	131953874	131953874	C	T	SNP	RAD50	ENST00000265335	nonsense	p.R1093*	GBM	192	174	47.54	143	123	46.24
5	131945032	131945035	AAAG	0	DEL	RAD50	ENST00000265335	frame_shift_del	p.E995fs	STAD	11	11	50	29	12	29.27
5	131977896	131977896	G	0	DEL	RAD50	ENST00000265335	frame_shift_del	p.R1260fs	KIRC	56	61	52.14	69	60	46.51
5	131953969	131953969	T	G	SNP	RAD50	ENST00000265335	nonsense	p.Y1124*	BRCA	11	15	57.69	20	24	54.55
14	68331815	68331819	TGTGG	0	DEL	RAD51B	ENST00000487270	frame_shift_del	p.V139fs	OV	206	75	26.69	218	92	29.68
14	68934949	68934949	G	T	SNP	RAD51B	ENST00000487270	nonsense	p.E340*	BRCA	105	79	42.93	149	136	47.39
14	68353757	68353757	G	T	SNP	RAD51B	ENST00000487270	nonsense	p.E198*	STAD	24	23	48.94	25	23	47.92
17	56770101	56770101	C	T	SNP	RAD51C	ENST00000583539	nonsense	p.Q33*	LAML	116	80	40.82	110	113	50.67
17	56772369	56772370	0	A	INS	RAD51C	ENST00000583539	frame_shift_ins	p.Y75fs	LAML	43	47	52.22	40	36	47.37
17	56801399	56801400	AG	0	DEL	RAD51C	ENST00000583539	splice_site_del	e7-1	OV	58	128	68.82	282	121	30.02
17	56780562	56780562	C	T	SNP	RAD51C	ENST00000583539	nonsense	p.R193*	OV	16	47	74.6	44	35	44.3
17	56780562	56780562	C	T	SNP	RAD51C	ENST00000583539	nonsense	p.R193*	BRCA	68	279	80.4	77	57	42.54
17	33430317	33430317	G	A	SNP	RAD51D	ENST00000590016	nonsense	p.R252*	HNSC	4	8	66.67	7	10	58.82
17	33434045	33434045	G	A	SNP	RAD51D	ENST00000590016	nonsense	p.Q168*	OV	61	218	78.14	211	218	50.46
17	33433425	33433425	G	A	SNP	RAD51D	ENST00000590016	nonsense	p.R206*	OV	7	33	82.5	60	45	42.86
17	33433425	33433425	G	A	SNP	RAD51D	ENST00000590016	nonsense	p.R206*	OV	6	45	88.24	32	35	52.24
12	1039175	1039175	C	0	DEL	RAD52	ENST00000541619	frame_shift_del	p.A108fs	OV	169	80	32.13	105	75	41.67
12	1038954	1038954	T	A	SNP	RAD52	ENST00000461568	nonsense	p.K127*	BRCA	17	11	39.29	25	23	47.92
12	1036006	1036006	C	0	DEL	RAD52	ENST00000545564	frame_shift_del	p.A192fs	BRCA	44	34	43.59	58	62	51.67
1	46726932	46726932	G	A	SNP	RAD54L	ENST00000371975	splice_site	e8-1	BRCA	62	72	53.73	71	74	51.03
17	74474911	74474911	G	A	SNP	RHBDF2	ENST00000313080	nonsense	p.Q246*	BRCA	19	14	41.18	24	29	54.72
6	117714448	117714448	C	A	SNP	ROS1	ENST00000368508	nonsense	p.E401*	KIRC	324	203	38.45	296	246	45.39
17	1798390	1798390	G	A	SNP	RPA1	ENST00000254719	splice_site	e16+1	HNSC	82	87	51.48	48	54	52.94
17	78919516	78919516	C	0	DEL	RPTOR	ENST00000306801	frame_shift_del	p.S1027fs	LUAD	46	43	48.31	54	45	45.45
21	36206817	36206818	0	G	INS	RUNX1	ENST00000358356	frame_shift_ins	p.R205fs	GBM	267	34	11.3	173	80	31.62
7	66459273	66459273	T	A	SNP	SBDS	ENST00000246868	nonsense	p.K62*	BRCA	48	16	25	31	20	38.46
7	66460282	66460282	G	0	DEL	SBDS	ENST00000246868	frame_shift_del	p.S41fs	BRCA	15	19	55.88	3	7	70
5	223654	223655	0	AG	INS	SDHA	ENST00000264932	frame_shift_ins	p.A43fs	OV	39	16	29.09	24	18	42.86
5	226094	226094	C	T	SNP	SDHA	ENST00000264932	nonsense	p.Q185*	STAD	56	59	51.3	45	52	53.61
14	94847404	94847404	T	A	SNP	SERPINA1	ENST00000355814	nonsense	p.K241*	UCEC	25	18	41.86	27	31	53.45
14	94845799	94845799	A	C	SNP	SERPINA1	ENST00000355814	splice_site	e3+2	OV	356	258	41.95	295	293	49.66
6	134495747	134495750	AAAG	0	DEL	SGK1	ENST00000367857	frame_shift_del	p.F7fs	STAD	15	9	37.5	21	10	32.26
6	134498840	134498840	G	0	DEL	SGK1	ENST00000528577	frame_shift_del	p.R41fs	LAML	55	65	54.17	55	68	55.28
6	134495747	134495750	AAAG	0	DEL	SGK1	ENST00000367857	frame_shift_del	p.F7fs	OV	7	26	78.79	84	56	40
21	46951304	46951305	0	AGCA	INS	SLC19A1	ENST00000567670	frame_shift_ins	p.G317fs	LUAD	58	14	19.44	29	15	34.09
21	46951304	46951305	0	AGCA	INS	SLC19A1	ENST00000567670	frame_shift_ins	p.G317fs	BRCA	11	5	31.25	2	7	77.78
7	95822459	95822459	G	A	SNP	SLC25A13	ENST00000416240	nonsense	p.Q169*	GBM	134	70	34.31	84	78	47.85
7	95814276	95814277	CT	0	DEL	SLC25A13	ENST00000416240	frame_shift_del	p.E328fs	KIRC	98	64	39.51	102	57	35.85
7	95818608	95818608	G	A	SNP	SLC25A13	ENST00000416240	nonsense	p.Q311*	BRCA	83	69	45.1	74	82	52.23
7	95818684	95818687	CATA	0	DEL	SLC25A13	ENST00000416240	frame_shift_del	p.M285fs	OV	93	82	46.86	72	59	45.04
7	95818684	95818687	CATA	0	DEL	SLC25A13	ENST00000416240	frame_shift_del	p.M285fs	STAD	NA	NA	NA	50	31	38.27
16	3632368	3632368	C	0	DEL	SLX4	ENST00000294008	frame_shift_del	p.G1827fs	GBM	76	35	31.53	85	48	36.09
16	3644477	3644477	G	A	SNP	SLX4	ENST00000294008	nonsense	p.R713*	STAD	21	13	38.24	19	14	42.42
16	3639116	3639116	G	T	SNP	SLX4	ENST00000294008	nonsense	p.S1508*	BRCA	25	23	47.92	36	27	42.86
18	45371692	45371692	C	T	SNP	SMAD2	ENST00000591214	nonsense	p.W403*	LUAD	22	22	50	40	45	52.94
18	48603032	48603032	C	T	SNP	SMAD4	ENST00000342988	nonsense	p.R445*	LGG	34	23	39.66	28	34	54.84
19	11098473	11098473	C	T	SNP	SMARCA4	ENST00000358026	nonsense	p.Q331*	LGG	9	11	55	8	7	46.67
1	16256445	16256445	T	0	DEL	SPEN	ENST00000375759	frame_shift_del	p.I1237fs	BRCA	5	28	84.85	14	19	57.58
17	40474299	40474299	C	T	SNP	STAT3	ENST00000585517	splice_site	e20+1	LUAD	64	61	48.8	86	76	46.91
6	36463587	36463588	0	T	INS	STK38	ENST00000229812	frame_shift_ins	p.P457fs	UCEC	79	58	42.34	64	57	47.11
17	30325974	30325977	AGAT	0	DEL	SUZ12	ENST00000322652	frame_shift_del	p.D725fs	LAML	24	13	35.14	17	14	45.16
10	114849205	114849206	0	C	INS	TCF7L2	ENST00000355717	frame_shift_ins	p.S180fs	OV	42	10	19.23	30	18	37.5
16	1544337	1544338	CT	0	DEL	TELO2	ENST00000262319	frame_shift_del	p.S20fs	GBM	108	81	42.86	147	86	36.91
16	1552953	1552953	C	0	DEL	TELO2	ENST00000262319	frame_shift_del	p.Q598fs	STAD	96	73	43.2	134	102	43.22
16	1544618	1544618	G	T	SNP	TELO2	ENST00000262319	splice_site	e1+1	BRCA	7	7	50	29	39	57.35
5	1268676	1268676	G	A	SNP	TERT	ENST00000296820	nonsense	p.R787*	LGG	61	42	40.38	43	37	46.25
3	100451402	100451402	C	T	SNP	TFG	ENST00000240851	nonsense	p.Q156*	HNSC	98	165	62.26	142	116	44.96
1	201938668	201938668	C	T	SNP	TIMM17A	ENST00000367287	nonsense	p.R168*	KIRC	161	97	37.6	131	110	45.64
21	42842595	42842595	C	T	SNP	TMPRSS2	ENST00000398585	nonsense	p.W421*	UCEC	24	26	52	27	38	56.72
1	2489236	2489236	C	0	DEL	TNFRSF14	ENST00000409119	frame_shift_del	p.P48fs	STAD	13	1	7.14	22	14	38.89
17	18181053	18181054	TG	0	DEL	TOP3A	ENST00000321105	frame_shift_del	p.T921fs	BRCA	11	4	26.67	15	8	34.78
17	18178133	18178133	A	0	DEL	TOP3A	ENST00000321105	frame_shift_del	p.C997fs	UCEC	31	19	38	38	34	47.22
22	22322046	22322046	G	A	SNP	TOP3B	ENST00000357179	nonsense	p.R261*	PRAD	78	59	43.07	79	62	43.97
15	43720342	43720342	G	A	SNP	TP53BP1	ENST00000382044	nonsense	p.Q1234*	LUAD	114	61	34.86	122	43	26.06
15	43705458	43705458	C	A	SNP	TP53BP1	ENST00000382044	nonsense	p.E1722*	LUSC	40	28	41.18	30	34	53.12
15	43712815	43712815	C	T	SNP	TP53BP1	ENST00000571145	splice_site	NULL	LAML	122	118	49.17	115	84	42.21
20	30388869	30388869	C	T	SNP	TPX2	ENST00000340513	nonsense	p.R780*	LAML	21	10	32.26	3	11	78.57
20	30354485	30354486	0	GTAA	INS	TPX2	ENST00000340513	frame_shift_ins	p.R120fs	UCEC	28	26	48.15	110	65	37.14
16	2220673	2220674	0	A	INS	TRAF7	ENST00000326181	frame_shift_ins	p.E98fs	KIRC	35	17	32.69	44	32	42.11
16	2223985	2223985	G	A	SNP	TRAF7	ENST00000326181	nonsense	p.W400*	LUAD	98	111	53.11	51	82	61.65
16	2225955	2225955	G	C	SNP	TRAF7	ENST00000326181	splice_site	e17+1	LUAD	24	34	58.62	49	38	43.68
11	89018078	89018078	C	A	SNP	TYR	ENST00000263321	nonsense	p.S441*	BRCA	35	4	10.26	14	21	60
11	89028410	89028411	0	T	INS	TYR	ENST00000263321	frame_shift_ins	p.A490fs	BRCA	37	17	31.48	53	52	49.52
11	88924461	88924464	ATGA	0	DEL	TYR	ENST00000263321	frame_shift_del	p.H304fs	LUAD	48	36	42.86	56	30	34.88
11	88924382	88924382	C	T	SNP	TYR	ENST00000263321	nonsense	p.R278*	STAD	101	76	42.94	80	88	52.38
11	88924587	88924587	G	A	SNP	TYR	ENST00000263321	splice_site	e2+1	KIRC	45	56	55.45	89	75	45.73
3	124450382	124450382	G	A	SNP	UMPS	ENST00000460034	nonsense	p.W62*	LAML	6	14	66.67	15	12	44.44
1	45481159	45481159	C	T	SNP	UROD	ENST00000246337	nonsense	p.R365*	PRAD	44	37	45.68	51	41	44.57
X	41089034	41089035	0	A	INS	USP9X	ENST00000324545	frame_shift_ins	p.A2481fs	KIRC	62	33	34.74	76	44	36.67
X	41089034	41089035	0	A	INS	USP9X	ENST00000324545	frame_shift_ins	p.A2481fs	PRAD	6	31	83.78	9	18	66.67
3	10188257	10188257	G	T	SNP	VHL	ENST00000256474	nonsense	p.E134*	KIRC	85	175	66.79	74	63	45.99
3	39125750	39125751	AG	0	DEL	WDR48	ENST00000302313	frame_shift_del	p.G427fs	BRCA	39	35	47.3	40	28	41.18
3	39125750	39125751	AG	0	DEL	WDR48	ENST00000302313	frame_shift_del	p.G427fs	STAD	0	1	100	39	19	32.76
8	30948397	30948397	A	T	SNP	WRN	ENST00000298139	nonsense	p.K590*	STAD	60	34	36.17	55	46	45.54
8	30990014	30990014	C	T	SNP	WRN	ENST00000298139	nonsense	p.R987*	LUAD	71	51	41.8	37	37	50
8	31004568	31004568	G	A	SNP	WRN	ENST00000298139	splice_site	e28-1	BRCA	10	42	80.77	26	33	55.93
9	100451837	100451837	A	0	DEL	XPA	ENST00000375128	frame_shift_del	p.L123fs	LUAD	20	10	33.33	36	24	40
9	100451874	100451874	C	A	SNP	XPA	ENST00000375128	nonsense	p.E111*	GBM	33	18	35.29	55	55	50
9	100437825	100437826	0	C	INS	XPA	ENST00000375128	frame_shift_ins	p.I239fs	PRAD	101	77	43.26	96	75	43.86
9	100444683	100444683	G	A	SNP	XPA	ENST00000462523	nonsense	p.Q235*	LUAD	38	78	67.24	101	101	49.75
3	14199739	14199740	CA	0	DEL	XPC	ENST00000285021	frame_shift_del	p.V548fs	KIRC	54	14	20.59	17	15	46.88
3	14199819	14199819	T	A	SNP	XPC	ENST00000285021	nonsense	p.K522*	KIRC	127	36	22.09	122	138	53.08
3	14190232	14190232	C	T	SNP	XPC	ENST00000285021	splice_site	e13-1	GBM	37	29	43.94	38	25	39.68
3	14206968	14206968	G	A	SNP	XPC	ENST00000285021	nonsense	p.R247*	KIRC	5	6	54.55	5	4	44.44
7	152345741	152345741	C	0	DEL	XRCC2	ENST00000359321	frame_shift_del	p.V277fs	LUAD	47	10	17.54	33	22	40
7	152357811	152357811	A	0	DEL	XRCC2	ENST00000359321	frame_shift_del	p.F32fs	BRCA	73	23	23.96	95	68	41.72
7	152357811	152357811	A	0	DEL	XRCC2	ENST00000359321	frame_shift_del	p.F32fs	STAD	76	28	26.92	71	62	46.62
7	152357811	152357811	A	0	DEL	XRCC2	ENST00000359321	frame_shift_del	p.F32fs	STAD	44	38	46.34	45	39	46.43
7	152357811	152357811	A	0	DEL	XRCC2	ENST00000359321	frame_shift_del	p.F32fs	STAD	79	83	51.23	72	58	44.62
7	152357811	152357811	A	0	DEL	XRCC2	ENST00000359321	frame_shift_del	p.F32fs	BRCA	37	40	51.95	19	27	58.7
14	104165517	104165517	C	T	SNP	XRCC3	ENST00000554974	splice_site	e2-1	STAD	3	1	25	8	5	38.46
2	135988470	135988470	G	A	SNP	ZRANB3	ENST00000264159	nonsense	p.R523*	BRCA	86	67	43.79	42	50	54.35
2	136029459	136029459	T	C	SNP	ZRANB3	ENST00000264159	splice_site	e9-2	BRCA	79	79	50	57	61	51.69
13	32915163	32915164	0	AACAGAAGCAGTAGAAATTGCTAAAGCTTTT	INS	BRCA2	ENST00000380152	frame_shift_ins	p.A2228fs	OV	NA	NA	NA	NA	NA	NA
13	32972745	32972745	C	GAATTATATCT	INS	BRCA2	ENST00000380152	frame_shift_ins	p.S3366fs	BRCA	12	NA	NA	37	NA	NA
8	90990520	90990536	ATTGGACGTCCACAAAT	0	DEL	NBN	ENST00000409330	frame_shift_del	p.I84fs	BRCA	NA	NA	NA	NA	NA	NA
12	18435554	18435554	C	A	SNP	PIK3C2G	ENST00000535651	nonsense	p.S180*	BRCA	51	18	26.09	42	23	35.38
14	68292235	68292235	C	T	SNP	RAD51B	ENST00000487270	nonsense	p.R47*	BRCA	31	100	76.34	80	62	43.36
17	30325948	30325952	AACTC	0	DEL	SUZ12	ENST00000322652	frame_shift_del	p.N716fs	HNSC	36	9	20	32	13	28.89
17	41622970	41622970	T	A	SNP	ETV4	ENST00000319349	nonsense	p.K6*	BRCA	16	21	56.76	7	18	72
12	121434725	121434726	0	A	INS	HNF1A	ENST00000543427	frame_shift_ins	p.N381fs	OV	7	4	36.36	17	8	32
12	121434725	121434726	0	A	INS	HNF1A	ENST00000543427	frame_shift_ins	p.N381fs	LAML	19	15	44.12	11	13	54.17
2	48033981	48033982	0	TTGA	INS	MSH6	ENST00000234420	frame_shift_ins	p.K1357fs	STAD	84	15	15.15	58	23	28.4
2	48033981	48033982	0	TTGA	INS	MSH6	ENST00000234420	frame_shift_ins	p.K1357fs	UCEC	94	67	41.61	128	77	37.56
2	48033981	48033982	0	TTGA	INS	MSH6	ENST00000234420	frame_shift_ins	p.K1357fs	BRCA	53	68	56.2	72	50	40.98
2	48033981	48033982	0	TTGA	INS	MSH6	ENST00000234420	frame_shift_ins	p.K1357fs	BRCA	271	104	27.73	65	62	48.82
2	48033981	48033982	0	TTGA	INS	MSH6	ENST00000234420	frame_shift_ins	p.K1357fs	BRCA	87	69	44.23	97	83	46.11
2	48033981	48033982	0	TTGA	INS	MSH6	ENST00000234420	frame_shift_ins	p.K1357fs	STAD	38	7	15.56	71	36	33.64
11	22646872	22646873	AG	0	DEL	FANCF	ENST00000327470	frame_shift_del	p.L162fs	LUAD	284	232	44.96	273	182	40
11	22646872	22646873	AG	0	DEL	FANCF	ENST00000327470	frame_shift_del	p.L162fs	LAML	107	96	47.29	97	68	41.21
22	19951651	19951654	CTGT	0	DEL	COMT	ENST00000207636	frame_shift_del	p.S169fs	HNSC	54	25	31.65	32	16	33.33
11	67352705	67352705	C	0	DEL	GSTP1	ENST00000398603	frame_shift_del	p.N111fs	GBM	38	19	33.33	46	16	25.81
2	209116262	209116263	0	T	INS	IDH1	ENST00000345146	frame_shift_ins	p.I5fs	LUAD	45	49	52.13	64	51	44.35
13	95768242	95768243	0	T	INS	ABCC4	ENST00000376887	frame_shift_ins	p.N823fs	LUSC	108	52	32.5	117	80	40.61
13	95768242	95768243	0	T	INS	ABCC4	ENST00000376887	frame_shift_ins	p.N823fs	LAML	18	12	40	22	15	40.54
4	71063858	71063858	A	0	DEL	ODAM	ENST00000396094	frame_shift_del	p.Q120fs	OV	131	12	8.39	84	59	41.26
4	71063858	71063858	A	0	DEL	ODAM	ENST00000396094	frame_shift_del	p.Q120fs	LUAD	113	49	30.25	83	38	31.4
4	71063858	71063858	A	0	DEL	ODAM	ENST00000396094	frame_shift_del	p.Q120fs	BRCA	198	146	42.44	186	146	43.98
13	73352417	73352418	0	T	INS	DIS3	ENST00000377767	frame_shift_ins	p.M163fs	HNSC	29	37	56.06	43	37	46.25
13	73352417	73352418	0	T	INS	DIS3	ENST00000377767	frame_shift_ins	p.M163fs	BRCA	356	269	43.04	106	88	45.36
13	73352417	73352418	0	T	INS	DIS3	ENST00000377767	frame_shift_ins	p.M163fs	STAD	50	43	46.24	59	38	39.18
13	73352417	73352418	0	T	INS	DIS3	ENST00000377767	frame_shift_ins	p.M163fs	LUAD	49	20	28.99	41	19	31.67
16	89858442	89858445	CCAA	0	DEL	FANCA	ENST00000389301	frame_shift_del	p.V372fs	HNSC	110	32	22.54	62	29	31.87
5	131931451	131931452	0	A	INS	RAD50	ENST00000265335	frame_shift_ins	p.K723fs	GBM	172	88	33.85	192	74	27.82
11	108121753	108121754	AG	0	DEL	ATM	ENST00000278616	frame_shift_del	p.E522fs	LUAD	72	96	57.14	121	69	36.32
11	108121753	108121754	AG	0	DEL	ATM	ENST00000278616	frame_shift_del	p.E522fs	STAD	36	53	59.55	130	79	37.8
X	19380942	19380945	TCTT	0	DEL	MAP3K15	ENST00000469203	frame_shift_del	p.K1029fs	GBM	147	93	38.75	121	98	44.75
X	19380942	19380945	TCTT	0	DEL	MAP3K15	ENST00000469203	frame_shift_del	p.K1029fs	BRCA	60	47	43.93	122	72	37.11
12	18747475	18747478	AGTT	0	DEL	PIK3C2G	ENST00000538779	frame_shift_del	p.V1354fs	BRCA	88	31	26.05	37	25	40.32
12	18747475	18747478	AGTT	0	DEL	PIK3C2G	ENST00000538779	frame_shift_del	p.V1354fs	LAML	13	6	31.58	26	16	38.1
12	18747475	18747478	AGTT	0	DEL	PIK3C2G	ENST00000538779	frame_shift_del	p.V1354fs	OV	58	30	34.09	328	167	33.74
12	18491425	18491428	CAAA	0	DEL	PIK3C2G	ENST00000535651	frame_shift_del	p.Q448fs	GBM	58	38	39.58	56	35	38.46
12	18491425	18491428	CAAA	0	DEL	PIK3C2G	ENST00000535651	frame_shift_del	p.Q448fs	UCEC	59	39	39.8	64	42	39.62
12	18491425	18491428	CAAA	0	DEL	PIK3C2G	ENST00000535651	frame_shift_del	p.Q448fs	OV	51	36	41.38	121	61	33.52
3	48501605	48501608	TGGA	0	DEL	ATRIP	ENST00000320211	frame_shift_del	p.G385fs	BRCA	34	26	43.33	50	30	37.5
3	48501605	48501608	TGGA	0	DEL	ATRIP	ENST00000320211	frame_shift_del	p.G385fs	OV	74	105	58.66	91	55	37.67
1	242042114	242042115	TG	0	DEL	EXO1	ENST00000348581	frame_shift_del	p.D526fs	LAML	17	15	46.88	28	21	42.86
1	242042114	242042115	TG	0	DEL	EXO1	ENST00000348581	frame_shift_del	p.D526fs	GBM	31	27	46.55	19	22	53.66
6	26205165	26205166	TT	0	DEL	HIST1H4E	ENST00000360441	frame_shift_del	p.Y99fs	KIRC	44	36	45	45	26	36.62
6	26205165	26205166	TT	0	DEL	HIST1H4E	ENST00000360441	frame_shift_del	p.Y99fs	GBM	109	52	32.3	84	63	42.86
6	131929202	131929202	G	0	DEL	MED23	ENST00000368058	frame_shift_del	p.R369fs	LAML	58	30	34.09	50	46	47.92
X	19389517	19389518	0	C	INS	MAP3K15	ENST00000469203	frame_shift_ins	p.F912fs	UCEC	45	57	55.88	57	65	53.28
2	136111167	136111173	CCAATTG	0	DEL	ZRANB3	ENST00000264159	frame_shift_del	p.A69fs	KIRC	151	52	25.62	80	38	32.2
12	18691246	18691246	G	0	DEL	PIK3C2G	ENST00000538779	frame_shift_del	p.M1160fs	OV	54	50	48.08	82	55	40.15
12	18691246	18691246	G	0	DEL	PIK3C2G	ENST00000538779	frame_shift_del	p.M1160fs	LUAD	53	77	59.23	42	32	43.24
11	108178655	108178656	0	A	INS	ATM	ENST00000278616	frame_shift_ins	p.S1904fs	LUAD	13	15	53.57	18	14	43.75
17	59760676	59760677	AT	0	DEL	BRIP1	ENST00000259008	frame_shift_del	p.M1244fs	KIRC	143	87	37.83	176	82	31.78
17	59761211	59761211	A	0	DEL	BRIP1	ENST00000259008	frame_shift_del	p.S1066fs	LUAD	189	145	43.41	126	104	45.22
17	59761211	59761211	A	0	DEL	BRIP1	ENST00000259008	frame_shift_del	p.S1066fs	UCEC	148	180	54.88	178	173	49.29
22	29091121	29091122	0	T	INS	CHEK2	ENST00000382580	frame_shift_ins	p.E499fs	BRCA	157	77	32.91	165	129	43.88
12	31255428	31255429	0	T	INS	DDX11	ENST00000407793	frame_shift_ins	p.E781fs	LAML	58	36	38.3	64	38	37.25
16	1825947	1825947	C	0	DEL	EME2	ENST00000307394	frame_shift_del	p.A375fs	STAD	27	15	35.71	42	29	40.85
19	45856038	45856039	0	C	INS	ERCC2	ENST00000391945	frame_shift_ins	p.V623fs	BRCA	33	23	41.07	54	40	42.55
19	45856038	45856039	0	C	INS	ERCC2	ENST00000391945	frame_shift_ins	p.V623fs	LUAD	29	16	35.56	50	21	29.58
13	25009579	25009580	0	T	INS	PARP4	ENST00000381989	frame_shift_ins	p.R1233fs	OV	62	65	51.18	76	49	39.2
1	28240894	28240895	0	A	INS	RPA2	ENST00000313433	frame_shift_ins	p.S20fs	LGG	44	11	20	28	25	47.17
16	3634840	3634841	0	G	INS	SLX4	ENST00000294008	frame_shift_ins	p.K1556fs	UCEC	51	34	40	72	43	37.39
8	30999006	30999009	CAAA	0	DEL	WRN	ENST00000298139	frame_shift_del	p.T1011fs	HNSC	28	20	41.67	61	40	39.6
22	29095882	29095882	G	0	DEL	CHEK2	ENST00000382580	frame_shift_del	p.R361fs	BRCA	27	73	73	60	38	38.78
1	158813871	158813871	C	T	SNP	MNDA	ENST00000368141	nonsense	p.Q177*	BRCA	52	46	46.94	57	55	49.11
1	158817535	158817535	G	0	DEL	MNDA	ENST00000368141	frame_shift_del	p.N336fs	BRCA	65	33	33.67	14	17	54.84
12	21028294	21028297	AAAC	0	DEL	SLCO1B3	ENST00000553473	frame_shift_del	p.K285fs	LAML	19	14	42.42	31	26	45.61
17	7216530	7216531	CT	0	DEL	GPS2	ENST00000380728	frame_shift_del	p.S269fs	LUSC	70	93	57.06	108	64	37.21
17	7217430	7217433	AACA	0	DEL	GPS2	ENST00000380728	frame_shift_del	p.V122fs	OV	48	290	85.8	134	119	47.04
17	7217901	7217902	0	A	INS	GPS2	ENST00000380728	frame_shift_ins	p.D37fs	PRAD	28	44	61.11	59	47	44.34
17	56770094	56770094	G	0	DEL	RAD51C	ENST00000583539	frame_shift_del	p.F32fs	PRAD	114	66	36.67	120	57	32.2
2	232880710	232880710	G	A	SNP	DIS3L2	ENST00000470087	splice_site	NULL	LAML	16	12	42.86	21	16	43.24
8	145740627	145740627	C	T	SNP	RECQL4	ENST00000428558	splice_site	NULL	LGG	8	4	33.33	6	14	70
8	145740627	145740627	C	T	SNP	RECQL4	ENST00000428558	splice_site	NULL	BRCA	19	18	48.65	47	35	42.68
16	89824989	89824989	G	A	SNP	FANCA	ENST00000389301	nonsense	p.Q993*	PRAD	115	112	49.34	123	94	43.32
19	45856554	45856555	AA	0	DEL	ERCC2	ENST00000391945	frame_shift_del	p.F568fs	KIRC	40	19	32.2	24	29	54.72
19	45856554	45856555	AA	0	DEL	ERCC2	ENST00000391945	frame_shift_del	p.F568fs	LUAD	26	13	33.33	23	10	30.3
19	45856554	45856555	AA	0	DEL	ERCC2	ENST00000391945	frame_shift_del	p.F568fs	BRCA	82	75	47.77	79	56	41.48
19	45856554	45856555	AA	0	DEL	ERCC2	ENST00000391945	frame_shift_del	p.F568fs	KIRC	73	33	31.13	86	55	39.01
19	45856554	45856555	AA	0	DEL	ERCC2	ENST00000391945	frame_shift_del	p.F568fs	OV	38	33	46.48	48	47	49.47
4	106158550	106158550	G	T	SNP	TET2	ENST00000305737	nonsense	p.E1151*	BRCA	22	27	55.1	28	25	47.17
4	106158550	106158550	G	T	SNP	TET2	ENST00000305737	nonsense	p.E1151*	BRCA	NA	NA	NA	19	18	48.65
4	106158550	106158550	G	T	SNP	TET2	ENST00000305737	nonsense	p.E1151*	BRCA	16	8	33.33	15	10	40
4	106158550	106158550	G	T	SNP	TET2	ENST00000305737	nonsense	p.E1151*	STAD	65	43	39.81	43	40	48.19
3	121260200	121260207	AGGTAGTA	0	DEL	POLQ	ENST00000264233	frame_shift_del	p.Y155fs	HNSC	221	63	22.18	83	41	33.06
17	48453303	48453304	0	A	INS	EME1	ENST00000393271	frame_shift_ins	p.E246fs	OV	299	8	2.61	163	132	44.75
3	51976725	51976725	G	A	SNP	PARP3	ENST00000398755	splice_site	e1+1	KIRC	46	20	30.3	33	34	50.75
13	25074521	25074521	C	G	SNP	PARP4	ENST00000381989	splice_site	e3-1	LUSC	0	0	0	57	53	48.18
5	74892973	74892976	AATC	0	DEL	POLK	ENST00000241436	frame_shift_del	p.Q820fs	PRAD	65	38	36.89	59	35	37.23
9	100437758	100437771	GTACAAGTCTTACG	0	DEL	XPA	ENST00000375128	frame_shift_del	p.R258fs	LGG	55	10	15.38	48	18	27.27
1	45479386	45479387	TA	0	DEL	UROD	ENST00000246337	frame_shift_del	p.Y133fs	BRCA	22	12	35.29	36	27	42.86
12	31256907	31256907	C	A	SNP	DDX11	ENST00000407793	nonsense	p.C951*	UCEC	6	4	40	19	9	32.14
12	31256907	31256907	C	A	SNP	DDX11	ENST00000407793	nonsense	p.C951*	UCEC	1	23	95.83	16	24	60
12	31256907	31256907	C	A	SNP	DDX11	ENST00000407793	nonsense	p.C951*	BRCA	61	46	42.99	69	48	40.68
12	31256907	31256907	C	A	SNP	DDX11	ENST00000407793	nonsense	p.C951*	BRCA	12	11	47.83	25	19	43.18
10	101578637	101578638	CT	0	DEL	ABCC2	ENST00000370449	frame_shift_del	p.L788fs	BRCA	52	33	38.82	20	14	41.18
13	95748408	95748408	C	T	SNP	ABCC4	ENST00000431522	nonsense	p.W854*	GBM	66	59	47.2	67	79	53.74
13	28578254	28578254	G	A	SNP	FLT3	ENST00000380982	nonsense	p.R976*	BRCA	50	43	46.24	33	36	52.17
9	271626	271626	G	T	SNP	DOCK8	ENST00000453981	splice_site	e2-1	BRCA	122	141	53.61	144	136	48.57
21	36421256	36421256	C	T	SNP	RUNX1	ENST00000437180	splice_site	e1-1	BRCA	25	33	56.9	7	16	69.57
1	45797760	45797760	T	C	SNP	MUTYH	ENST00000450313	splice_site	e11-2	UCEC	39	34	46.58	8	9	50
1	45797760	45797760	T	C	SNP	MUTYH	ENST00000450313	splice_site	e11-2	STAD	47	51	51.52	65	55	45.83
9	97864024	97864024	G	A	SNP	FANCC	ENST00000289081	nonsense	p.R548*	HNSC	14	13	48.15	21	21	50
9	98011507	98011507	C	0	DEL	FANCC	ENST00000289081	frame_shift_del	p.D23fs	HNSC	33	30	47.62	31	30	49.18
13	20763552	20763552	G	A	SNP	GJB2	ENST00000382844	nonsense	p.Q57*	KIRC	62	61	49.59	63	57	47.5
13	20763552	20763552	G	A	SNP	GJB2	ENST00000382844	nonsense	p.Q57*	BRCA	74	82	52.56	39	34	46.58
9	97912338	97912338	G	A	SNP	FANCC	ENST00000289081	nonsense	p.R185*	LUSC	50	24	32.43	37	28	43.08
9	97912338	97912338	G	A	SNP	FANCC	ENST00000289081	nonsense	p.R185*	BRCA	13	11	45.83	10	9	47.37
15	80473411	80473411	G	T	SNP	FAH	ENST00000539156	nonsense	p.E294*	LUAD	30	22	42.31	13	20	60.61
17	59793412	59793412	G	A	SNP	BRIP1	ENST00000259008	nonsense	p.R798*	LGG	22	29	56.86	29	23	44.23
17	59793412	59793412	G	A	SNP	BRIP1	ENST00000259008	nonsense	p.R798*	LUSC	64	80	55.56	27	44	60.27
3	121238787	121238787	G	A	SNP	POLQ	ENST00000264233	nonsense	p.R467*	OV	15	19	55.88	21	19	47.5
1	46724370	46724370	C	T	SNP	RAD54L	ENST00000371975	nonsense	p.R75*	OV	180	204	53.12	163	161	49.69
5	35871244	35871244	C	T	SNP	IL7R	ENST00000303115	nonsense	p.Q156*	PRAD	30	19	38.78	24	15	38.46
7	81331905	81331905	G	A	SNP	HGF	ENST00000222390	nonsense	p.Q727*	LGG	54	28	34.15	20	27	57.45
3	121230748	121230748	G	A	SNP	POLQ	ENST00000264233	nonsense	p.R533*	HNSC	53	34	39.08	68	75	52.08
14	64749369	64749369	G	T	SNP	ESR2	ENST00000341099	nonsense	p.S112*	LAML	49	30	37.97	72	46	38.98
14	64749369	64749369	G	T	SNP	ESR2	ENST00000341099	nonsense	p.S112*	LUAD	34	69	66.99	60	62	50.82
14	64749369	64749369	G	T	SNP	ESR2	ENST00000341099	nonsense	p.S112*	BRCA	10	18	64.29	16	31	65.96
14	64749369	64749369	G	T	SNP	ESR2	ENST00000341099	nonsense	p.S112*	BRCA	62	10	13.89	62	43	40.95
6	117609786	117609786	C	A	SNP	ROS1	ENST00000368508	nonsense	p.E2305*	BRCA	171	203	54.28	221	212	48.96
16	69746930	69746930	C	G	SNP	NQO1	ENST00000561500	splice_site	e4+1	OV	145	538	78.77	279	272	49.36
9	32440462	32440462	G	A	SNP	ACO1	ENST00000309951	splice_site	e18-1	OV	129	12	8.51	94	95	50.26
5	223624	223624	C	T	SNP	SDHA	ENST00000264932	nonsense	p.R31*	OV	28	18	39.13	27	19	41.3
17	17124804	17124804	C	T	SNP	FLCN	ENST00000389169	nonsense	p.W306*	STAD	40	26	39.39	41	49	54.44
7	152345927	152345927	G	A	SNP	XRCC2	ENST00000359321	nonsense	p.R215*	UCEC	20	39	66.1	37	40	51.95
7	6043613	6043613	G	A	SNP	PMS2	ENST00000441476	nonsense	p.R9*	HNSC	64	42	39.62	72	32	30.77
3	121228551	121228551	C	T	SNP	POLQ	ENST00000264233	splice_site	e12-1	BRCA	103	184	64.11	128	91	41.55
3	121228551	121228551	C	T	SNP	POLQ	ENST00000264233	splice_site	e12-1	LUAD	37	30	44.78	35	23	39.66
3	48628154	48628154	G	A	SNP	COL7A1	ENST00000328333	nonsense	p.R578*	HNSC	14	34	70.83	32	35	52.24
6	29797323	29797323	C	T	SNP	HLA-G	ENST00000376828	nonsense	p.Q255*	LGG	97	77	44.25	92	86	47.78
6	29797323	29797323	C	T	SNP	HLA-G	ENST00000376828	nonsense	p.Q255*	STAD	119	56	32	92	89	49.17
11	47256161	47256161	C	T	SNP	DDB2	ENST00000256996	nonsense	p.R214*	HNSC	74	65	46.76	71	52	41.6
1	46726931	46726931	A	G	SNP	RAD54L	ENST00000371975	splice_site	e8-2	LUSC	77	14	15.38	93	64	40.76
1	46726931	46726931	A	G	SNP	RAD54L	ENST00000371975	splice_site	e8-2	BRCA	162	162	50	145	117	44.66
5	112090657	112090657	C	T	SNP	APC	ENST00000257430	nonsense	p.R24*	STAD	43	39	47.56	45	44	49.44
1	242045260	242045260	C	T	SNP	EXO1	ENST00000348581	nonsense	p.Q718*	OV	79	35	30.7	41	37	47.44
12	131297517	131297517	G	A	SNP	STX2	ENST00000392373	nonsense	p.R89*	BRCA	111	72	39.13	115	104	47.27
6	33541983	33541983	T	A	SNP	BAK1	ENST00000442998	nonsense	p.R127*	KIRC	41	32	43.84	29	23	44.23
6	33541983	33541983	T	A	SNP	BAK1	ENST00000442998	nonsense	p.R127*	BRCA	19	13	40.62	13	16	55.17
6	33541983	33541983	T	A	SNP	BAK1	ENST00000442998	nonsense	p.R127*	BRCA	25	23	47.92	39	35	47.3
6	33541983	33541983	T	A	SNP	BAK1	ENST00000442998	nonsense	p.R127*	BRCA	35	37	50.68	31	26	44.83
14	45658326	45658326	C	T	SNP	FANCM	ENST00000267430	nonsense	p.Q1701*	BRCA	197	185	48.43	131	127	49.22
14	45658326	45658326	C	T	SNP	FANCM	ENST00000267430	nonsense	p.Q1701*	HNSC	20	76	79.17	94	65	40.88
14	45658326	45658326	C	T	SNP	FANCM	ENST00000267430	nonsense	p.Q1701*	BRCA	110	125	53.19	121	131	51.98
1	26510774	26510774	G	A	SNP	CNKSR1	ENST00000531191	nonsense	p.W74*	HNSC	90	69	43.4	132	105	44.12
1	26507075	26507075	G	A	SNP	CNKSR1	ENST00000481077	nonsense	p.W55*	UCEC	55	43	43.43	25	33	55.93
1	26507075	26507075	G	A	SNP	CNKSR1	ENST00000481077	nonsense	p.W55*	BRCA	33	38	52.78	57	41	41.41
1	26507075	26507075	G	A	SNP	CNKSR1	ENST00000481077	nonsense	p.W55*	OV	39	14	26.42	65	61	48.41
16	1825846	1825846	G	A	SNP	EME2	ENST00000307394	nonsense	p.W341*	STAD	29	19	39.58	23	22	48.89
3	121154975	121154975	G	A	SNP	POLQ	ENST00000264233	nonsense	p.Q2513*	LUSC	32	60	65.22	122	119	49.38
12	31250818	31250818	G	C	SNP	DDX11	ENST00000407793	splice_site	e17-1	KIRC	81	84	50.3	73	58	43.94
9	35075275	35075275	C	G	SNP	FANCG	ENST00000378643	splice_site	e11+1	LUAD	68	83	54.61	61	65	51.59
6	117714485	117714485	C	T	SNP	ROS1	ENST00000368508	splice_site	e11-1	LUAD	120	135	52.94	97	112	53.59
X	19410460	19410460	C	A	SNP	MAP3K15	ENST00000469203	splice_site	e15+1	LUSC	0	12	100	0	175	100
2	128038196	128038196	G	A	SNP	ERCC3	ENST00000285398	nonsense	p.R452*	LAML	33	41	55.41	36	28	43.75
8	30938648	30938648	C	T	SNP	WRN	ENST00000298139	nonsense	p.R369*	LUAD	50	48	48.98	23	30	56.6
16	23647108	23647109	0	A	INS	PALB2	ENST00000261584	frame_shift_ins	p.S254fs	HNSC	151	59	28.1	103	88	46.07
16	23647108	23647109	0	A	INS	PALB2	ENST00000261584	frame_shift_ins	p.S254fs	OV	50	320	86.49	186	133	41.69
3	51979875	51979875	C	T	SNP	PARP3	ENST00000398755	nonsense	p.Q347*	LUSC	0	0	0	115	109	48.66
3	51979875	51979875	C	T	SNP	PARP3	ENST00000398755	nonsense	p.Q347*	OV	15	16	51.61	25	23	47.92
3	51979875	51979875	C	T	SNP	PARP3	ENST00000398755	nonsense	p.Q347*	LGG	33	15	31.25	55	43	43.88
3	51979875	51979875	C	T	SNP	PARP3	ENST00000398755	nonsense	p.Q347*	GBM	69	67	48.91	46	49	51.58
6	30859865	30859865	C	T	SNP	DDR1	ENST00000446312	nonsense	p.Q218*	STAD	57	61	51.69	176	166	48.54
12	18649003	18649003	C	G	SNP	PIK3C2G	ENST00000538779	nonsense	p.S934*	BRCA	140	30	17.65	194	151	43.77
X	1331448	1331448	C	T	SNP	CRLF2	ENST00000381567	splice_site	e1+1	BRCA	33	34	50.75	56	63	52.94
X	1331448	1331448	C	T	SNP	CRLF2	ENST00000381567	splice_site	e1+1	BRCA	147	99	40.24	100	90	47.37
13	73351629	73351629	C	A	SNP	DIS3	ENST00000377767	nonsense	p.E195*	LUSC	38	4	9.52	46	44	48.89
13	73351629	73351629	C	A	SNP	DIS3	ENST00000377767	nonsense	p.E195*	LUAD	13	0	0	37	37	50
8	144940683	144940683	G	A	SNP	EPPK1	ENST00000525985	nonsense	p.Q2247*	LGG	97	28	22.4	161	28	14.81
8	144940683	144940683	G	A	SNP	EPPK1	ENST00000525985	nonsense	p.Q2247*	LGG	79	13	14.13	73	17	18.89
9	21970974	21970974	C	T	SNP	CDKN2A	ENST00000579122	splice_site	e2+1	BRCA	3	7	70	8	5	38.46
16	28618332	28618332	T	A	SNP	SULT1A1	ENST00000314752	nonsense	p.K147*	GBM	135	70	34.15	165	72	30.25
5	74892232	74892232	C	T	SNP	POLK	ENST00000241436	nonsense	p.R572*	OV	12	126	91.3	96	74	43.27
X	19433376	19433376	C	A	SNP	MAP3K15	ENST00000469203	splice_site	e8-1	UCEC	91	93	50.54	62	65	51.18
17	18206008	18206008	G	A	SNP	TOP3A	ENST00000321105	nonsense	p.R177*	GBM	75	48	39.02	57	54	48.65
8	90994994	90994994	G	A	SNP	NBN	ENST00000265433	nonsense	p.R43*	GBM	150	129	46.24	65	98	60.12
3	121191013	121191013	T	C	SNP	POLQ	ENST00000264233	splice_site	e22-2	OV	35	15	28.85	58	35	37.63
15	91304245	91304245	C	T	SNP	BLM	ENST00000355112	nonsense	p.Q548*	STAD	44	20	31.25	28	28	49.12
15	91304245	91304245	C	T	SNP	BLM	ENST00000355112	nonsense	p.Q548*	BRCA	106	83	43.92	110	92	45.32
15	91304245	91304245	C	T	SNP	BLM	ENST00000355112	nonsense	p.Q548*	BRCA	10	20	66.67	23	20	46.51
15	91304245	91304245	C	T	SNP	BLM	ENST00000355112	nonsense	p.Q548*	KIRC	78	60	43.48	35	32	47.76
1	26515337	26515337	C	T	SNP	CNKSR1	ENST00000531191	nonsense	p.Q331*	UCEC	16	14	46.67	12	26	68.42
1	26515337	26515337	C	T	SNP	CNKSR1	ENST00000531191	nonsense	p.Q331*	BRCA	10	15	60	9	14	60.87
20	57428858	57428858	C	T	SNP	GNAS	ENST00000371100	nonsense	p.Q180*	LGG	16	14	46.67	14	14	50
17	62500389	62500389	A	G	SNP	DDX5	ENST00000578400	splice_site	e3+2	BRCA	23	146	86.39	62	65	51.18
12	31249834	31249834	C	T	SNP	DDX11	ENST00000407793	nonsense	p.R558*	STAD	35	27	43.55	21	27	56.25
13	25009613	25009613	C	T	SNP	PARP4	ENST00000381989	splice_site	e30-1	STAD	128	15	10.49	89	83	47.98
16	89986122	89986122	C	A	SNP	MC1R	ENST00000555427	nonsense	p.Y152*	BRCA	26	6	18.75	17	15	46.88
16	89986122	89986122	C	A	SNP	MC1R	ENST00000555427	nonsense	p.Y152*	GBM	59	50	45.87	73	61	45.52
16	89986122	89986122	C	A	SNP	MC1R	ENST00000555427	nonsense	p.Y152*	LUSC	289	27	8.54	128	109	45.99
16	89986122	89986122	C	A	SNP	MC1R	ENST00000555427	nonsense	p.Y152*	KIRC	59	66	52.8	45	40	47.06
16	89986122	89986122	C	A	SNP	MC1R	ENST00000555427	nonsense	p.Y152*	LUSC	71	80	52.98	42	46	52.27
13	73355096	73355096	G	A	SNP	DIS3	ENST00000377767	nonsense	p.Q92*	OV	22	36	62.07	21	25	54.35
13	73355096	73355096	G	A	SNP	DIS3	ENST00000377767	nonsense	p.Q92*	LAML	28	27	49.09	32	33	50.77
3	10115047	10115047	G	A	SNP	FANCD2	ENST00000287647	splice_site	e27+1	OV	105	8	7.08	95	94	49.74
3	10115047	10115047	G	A	SNP	FANCD2	ENST00000287647	splice_site	e27+1	BRCA	49	15	23.44	53	56	51.38
3	10115047	10115047	G	A	SNP	FANCD2	ENST00000287647	splice_site	e27+1	BRCA	104	5	4.59	54	47	46.53
3	10115047	10115047	G	A	SNP	FANCD2	ENST00000287647	splice_site	e27+1	OV	48	60	55.56	150	117	43.49
2	128050332	128050332	G	A	SNP	ERCC3	ENST00000285398	nonsense	p.R109*	BRCA	25	17	40.48	13	18	58.06
2	128050332	128050332	G	A	SNP	ERCC3	ENST00000285398	nonsense	p.R109*	OV	35	31	46.97	22	17	43.59
2	128050332	128050332	G	A	SNP	ERCC3	ENST00000285398	nonsense	p.R109*	BRCA	10	12	54.55	14	14	50
2	128050332	128050332	G	A	SNP	ERCC3	ENST00000285398	nonsense	p.R109*	KIRC	50	89	63.57	93	70	42.94
3	121256011	121256011	G	A	SNP	POLQ	ENST00000264233	nonsense	p.R226*	BRCA	35	26	42.62	22	33	60
2	148657137	148657137	G	A	SNP	ACVR2A	ENST00000241416	splice_site	e3+1	HNSC	115	100	46.51	120	106	46.9
8	144941508	144941508	C	A	SNP	EPPK1	ENST00000525985	nonsense	p.E1972*	STAD	19	31	59.62	42	33	42.86
14	45636336	45636336	C	T	SNP	FANCM	ENST00000267430	nonsense	p.R658*	BRCA	14	33	70.21	31	38	55.07
14	45636336	45636336	C	T	SNP	FANCM	ENST00000267430	nonsense	p.R658*	HNSC	17	29	63.04	21	22	51.16
14	45636336	45636336	C	T	SNP	FANCM	ENST00000267430	nonsense	p.R658*	BRCA	94	102	51.78	107	114	51.58
3	10130147	10130147	C	T	SNP	FANCD2	ENST00000287647	nonsense	p.Q1161*	GBM	80	45	36	59	41	41
1	46739334	46739334	C	T	SNP	RAD54L	ENST00000371975	nonsense	p.R509*	LGG	2	12	85.71	13	11	45.83
14	20820438	20820438	C	T	SNP	PARP2	ENST00000527915	nonsense	p.R191*	OV	89	95	51.63	90	73	44.79
X	19379683	19379683	G	T	SNP	MAP3K15	ENST00000469203	nonsense	p.Y1068*	BRCA	82	16	16.33	33	26	44.07
3	142272241	142272241	C	T	SNP	ATR	ENST00000350721	splice_site	e13-1	BRCA	35	80	69.57	28	24	46.15
8	144944025	144944025	G	A	SNP	EPPK1	ENST00000525985	nonsense	p.Q1133*	LGG	10	6	37.5	4	9	69.23
8	144944025	144944025	G	A	SNP	EPPK1	ENST00000525985	nonsense	p.Q1133*	KIRC	6	6	50	9	4	30.77
12	18800900	18800900	C	T	SNP	PIK3C2G	ENST00000538779	nonsense	p.R1467*	BRCA	69	66	48.89	42	44	51.16
22	19956180	19956180	C	A	SNP	COMT	ENST00000361682	nonsense	p.S246*	LUSC	9	6	40	52	57	52.29
22	19956180	19956180	C	A	SNP	COMT	ENST00000361682	nonsense	p.S246*	LGG	40	27	40.3	19	33	63.46
6	26204942	26204942	C	T	SNP	HIST1H4E	ENST00000360441	nonsense	p.R24*	LUAD	58	75	56.39	46	41	47.13
12	25368405	25368405	A	T	SNP	KRAS	ENST00000256078	nonsense	p.C180*	BRCA	246	206	45.47	76	80	51.28
X	19392724	19392724	G	A	SNP	MAP3K15	ENST00000469203	nonsense	p.R714*	LAML	90	105	53.3	83	59	41.55
15	91306246	91306246	C	T	SNP	BLM	ENST00000355112	nonsense	p.Q645*	OV	164	87	34.66	88	71	44.65
10	96535278	96535278	G	T	SNP	CYP2C19	ENST00000371321	nonsense	p.E155*	LUSC	72	9	11.11	87	67	43.51
13	28893668	28893668	G	A	SNP	FLT1	ENST00000282397	nonsense	p.R1060*	BRCA	10	16	61.54	9	12	57.14
8	144942010	144942010	G	C	SNP	EPPK1	ENST00000525985	nonsense	p.Y1804*	PRAD	51	56	52.34	50	50	50
1	23240208	23240208	C	T	SNP	EPHB2	ENST00000400191	nonsense	p.R1005*	STAD	9	4	30.77	12	13	52
17	8109901	8109901	G	A	SNP	AURKB	ENST00000580998	nonsense	p.Q105*	OV	3	101	97.12	103	65	38.69
17	8109901	8109901	G	A	SNP	AURKB	ENST00000580998	nonsense	p.Q105*	BRCA	16	20	55.56	29	35	54.69
1	243663089	243663089	C	T	SNP	AKT3	ENST00000336199	splice_site	e13-1	BRCA	23	8	25.81	19	20	51.28
1	243663089	243663089	C	T	SNP	AKT3	ENST00000336199	splice_site	e13-1	BRCA	36	24	40	28	30	51.72
12	18719992	18719992	G	A	SNP	PIK3C2G	ENST00000538779	splice_site	e28+1	STAD	28	29	50.88	53	53	50
8	144940887	144940887	G	A	SNP	EPPK1	ENST00000525985	nonsense	p.R2179*	BRCA	2	4	66.67	12	12	50
12	31256740	31256740	G	A	SNP	DDX11	ENST00000407793	splice_site	e26-1	LAML	159	147	48.04	121	64	34.59
3	121207489	121207489	A	T	SNP	POLQ	ENST00000264233	nonsense	p.L1430*	BRCA	45	45	50	32	33	50.77
1	179079416	179079416	C	T	SNP	ABL2	ENST00000502732	splice_site	e11+1	HNSC	244	184	42.99	226	213	48.19
1	179079416	179079416	C	T	SNP	ABL2	ENST00000502732	splice_site	e11+1	LGG	199	224	52.83	282	157	35.76
1	179079416	179079416	C	T	SNP	ABL2	ENST00000502732	splice_site	e11+1	BRCA	133	191	58.95	144	160	52.46
10	96580252	96580252	G	C	SNP	CYP2C19	ENST00000371321	splice_site	e6-1	BRCA	110	8	6.78	89	66	42.31
7	99355806	99355807	0	T	INS	CYP3A4	ENST00000336411	frame_shift_ins	p.P487fs	OV	125	118	48.56	127	90	41.47
2	38298287	38298288	0	GGTGGCATGA	INS	CYP1B1	ENST00000260630	frame_shift_ins	p.T403fs	OV	27	2	6.9	36	25	40.98
2	38298421	38298433	TCTGCCTGCACTC	0	DEL	CYP1B1	ENST00000260630	frame_shift_del	p.R355fs	GBM	14	6	30	49	14	22.22
2	38302361	38302361	C	T	SNP	CYP1B1	ENST00000260630	nonsense	p.W57*	GBM	5	7	58.33	10	6	37.5
2	38302361	38302361	C	T	SNP	CYP1B1	ENST00000260630	nonsense	p.W57*	LGG	10	6	37.5	9	6	40
17	41199716	41199716	A	T	SNP	BRCA1	ENST00000468300	nonsense	p.C675*	KIRC	64	73	53.28	41	55	57.29
13	32930687	32930687	C	T	SNP	BRCA2	ENST00000380152	nonsense	p.R2520*	STAD	33	77	70	91	85	48.3
13	32930687	32930687	C	T	SNP	BRCA2	ENST00000380152	nonsense	p.R2520*	OV	190	186	49.21	237	260	52.31
13	32911298	32911301	AAAC	0	DEL	BRCA2	ENST00000380152	frame_shift_del	p.A938fs	BRCA	12	31	72.09	45	23	33.82
13	32912338	32912339	TG	0	DEL	BRCA2	ENST00000380152	frame_shift_del	p.V1283fs	OV	4	12	75	14	15	51.72
13	32914438	32914438	T	0	DEL	BRCA2	ENST00000380152	frame_shift_del	p.S1982fs	OV	35	84	70.59	120	84	41.18
13	32914438	32914438	T	0	DEL	BRCA2	ENST00000380152	frame_shift_del	p.S1982fs	OV	30	93	75.61	91	87	48.88
13	32914438	32914438	T	0	DEL	BRCA2	ENST00000380152	frame_shift_del	p.S1982fs	OV	62	130	67.71	138	90	39.47
13	32914438	32914438	T	0	DEL	BRCA2	ENST00000380152	frame_shift_del	p.S1982fs	OV	62	108	63.53	121	116	48.95
13	32914438	32914438	T	0	DEL	BRCA2	ENST00000380152	frame_shift_del	p.S1982fs	OV	31	49	61.25	98	74	43.02
13	32914438	32914438	T	0	DEL	BRCA2	ENST00000380152	frame_shift_del	p.S1982fs	OV	101	69	40.59	106	85	44.5
13	32914438	32914438	T	0	DEL	BRCA2	ENST00000380152	frame_shift_del	p.S1982fs	BRCA	39	21	35	43	32	42.67
13	32914438	32914438	T	0	DEL	BRCA2	ENST00000380152	frame_shift_del	p.S1982fs	OV	25	66	72.53	81	71	46.71
