# Supplementary material for: Patterns and functional implications of rare germline variants across 12 cancer types
Source: Nat Commun. 2015 Dec 22;6:10086. doi: 10.1038/ncomms10086 (PMC4703835; doi:10.1038/ncomms10086)
Supplement: Supplementary Data 3 — Rare germline truncation variants (<0.05% MAF in case and control combined) identified in 32 genes of interest across 1,627 validation cancer cases. [file ncomms10086-s4.xlsx]

## Sheet: supplementary data 3
Supplementary Data 3. Rare germline truncation variants ( ≤0.05% MAF in case and control combined) identified in 32 significant and near significant cancer associated genes across 1,627 validation cancer cases
chromosome_name	start	stop	reference	variant	type	gene_name	transcript_name	trv_type	amino_acid_change	cancer	TumorRef	TumorVar	TumorVAF	NormalRef	NormalVar	NormalVAF
7	152357811	152357811	A	-	DEL	XRCC2	ENST00000359321	frame_shift_del	p.F32fs	BRCA	51	24	32	39	24	38.1
7	6018315	6018316	GA	-	DEL	PMS2	ENST00000265849	frame_shift_del	p.L729fs	BRCA	12	0	0	7	17	70.83
8	144940189	144940189	C	-	DEL	EPPK1	ENST00000525985	frame_shift_del	p.L2412fs	GBM	19	15	44.12	22	15	40.54
8	144947107	144947107	C	-	DEL	EPPK1	ENST00000525985	frame_shift_del	p.L106fs	LGG	29	37	56.06	29	20	40.82
8	144947370	144947370	C	-	DEL	EPPK1	ENST00000525985	frame_shift_del	p.E18fs	LGG	27	23	46	33	19	36.54
8	144946136	144946139	TGAG	-	DEL	EPPK1	ENST00000525985	frame_shift_del	p.T428fs	LGG	1	10	90.91	4	18	81.82
8	144941718	144941718	C	-	DEL	EPPK1	ENST00000525985	frame_shift_del	p.V1902fs	LGG	29	16	35.56	27	15	35.71
8	144946136	144946139	TGAG	-	DEL	EPPK1	ENST00000525985	frame_shift_del	p.T428fs	LUAD	15	5	25	11	10	47.62
7	6018315	6018316	GA	-	DEL	PMS2	ENST00000265849	frame_shift_del	p.L729fs	LUAD	25	16	39.02	22	12	35.29
7	6018315	6018316	GA	-	DEL	PMS2	ENST00000265849	frame_shift_del	p.L729fs	LUSC	29	56	65.88	16	21	56.76
3	142234279	142234280	AA	-	DEL	ATR	ENST00000350721	frame_shift_del	p.F1487fs	LUSC	40	63	61.17	67	38	36.19
7	6026386	6026390	TTACC	-	DEL	PMS2	ENST00000265849	frame_shift_del	p.S669fs	PRAD	45	16	26.23	55	29	34.52
7	6018315	6018316	GA	-	DEL	PMS2	ENST00000265849	frame_shift_del	p.L729fs	UCEC	44	34	43.59	48	39	44.83
1	26513692	26513693	AA	-	DEL	CNKSR1	ENST00000531191	frame_shift_del	p.N190fs	UCEC	16	24	60	21	27	56.25
1	26514778	26514778	C	-	DEL	CNKSR1	ENST00000531191	frame_shift_del	p.P247fs	BRCA	39	42	51.85	32	31	49.21
2	48026251	48026255	AAGAG	-	DEL	MSH6	ENST00000234420	frame_shift_del	p.R379fs	UCEC	7	6	46.15	20	13	39.39
2	48026890	48026890	C	-	DEL	MSH6	ENST00000234420	frame_shift_del	p.P591fs	UCEC	10	21	67.74	16	11	40.74
2	48027686	48027686	T	-	DEL	MSH6	ENST00000234420	frame_shift_del	p.I856fs	UCEC	7	14	66.67	28	19	40.43
2	48030640	48030640	C	-	DEL	MSH6	ENST00000234420	frame_shift_del	p.F1088fs	UCEC	9	31	77.5	29	14	32.56
5	131915039	131915040	GT	-	DEL	RAD50	ENST00000265335	frame_shift_del	p.A134fs	HNSC	34	20	37.04	34	21	38.18
6	33543680	33543681	CT	-	DEL	BAK1	ENST00000360661	frame_shift_del	p.E32fs	HNSC	67	34	33.66	61	37	37.76
9	35078692	35078695	CAGT	-	DEL	FANCG	ENST00000378643	frame_shift_del	p.T72fs	PRAD	31	11	26.19	34	22	39.29
11	89028498	89028499	AG	-	DEL	TYR	ENST00000263321	frame_shift_del	p.E519fs	LUSC	10	12	54.55	20	15	42.86
12	18446857	18446857	A	-	DEL	PIK3C2G	ENST00000535651	frame_shift_del	p.I315fs	UCEC	68	50	42.37	55	40	42.11
13	32903605	32903606	TG	-	DEL	BRCA2	ENST00000380152	frame_shift_del	p.V220fs	OV	3	13	81.25	17	9	34.62
13	32903605	32903606	TG	-	DEL	BRCA2	ENST00000380152	frame_shift_del	p.V220fs	BRCA	20	16	44.44	20	10	33.33
13	32913703	32913706	TACT	-	DEL	BRCA2	ENST00000380152	frame_shift_del	p.T1738fs	OV	22	59	72.84	32	24	42.86
13	32914061	32914065	GAAAC	-	DEL	BRCA2	ENST00000380152	frame_shift_del	p.E1857fs	OV	18	71	79.78	135	69	33.82
13	32915134	32915134	T	-	DEL	BRCA2	ENST00000380152	frame_shift_del	p.Y2215fs	BRCA	6	28	82.35	34	26	43.33
13	32920968	32920971	AATA	-	DEL	BRCA2	ENST00000380152	frame_shift_del	p.I2315fs	BRCA	78	57	42.22	169	122	41.92
13	32945138	32945139	AG	-	DEL	BRCA2	ENST00000380152	frame_shift_del	p.E2846fs	BRCA	60	45	42.86	23	16	41.03
16	23647268	23647268	A	-	DEL	PALB2	ENST00000261584	frame_shift_del	p.L200fs	UCEC	8	35	81.4	22	17	43.59
17	41243480	41243483	TTGA	-	DEL	BRCA1	ENST00000471181	frame_shift_del	p.N1355fs	BRCA	36	24	40	49	18	26.87
17	41244778	41244781	TAAC	-	DEL	BRCA1	ENST00000471181	frame_shift_del	p.V923fs	PRAD	35	38	52.05	55	37	40.22
17	41276045	41276046	CT	-	DEL	BRCA1	ENST00000471181	frame_shift_del	p.E23fs	GBM	70	36	33.96	113	49	30.25
17	48453264	48453265	AG	-	DEL	EME1	ENST00000393271	frame_shift_del	p.N233fs	LGG	82	55	40.15	96	52	35.14
17	59761199	59761199	A	-	DEL	BRIP1	ENST00000259008	frame_shift_del	p.S1070fs	UCEC	31	24	43.64	25	17	40.48
17	59821794	59821795	TT	-	DEL	BRIP1	ENST00000259008	frame_shift_del	p.K752fs	LGG	71	42	37.17	55	53	49.07
13	32912338	32912339	TG	-	DEL	BRCA2	ENST00000380152	frame_shift_del	p.V1283fs	LUSC	8	1	11.11	0	0	0
9	100444655	100444656	AC	-	DEL	XPA	ENST00000462523	frame_shift_del	p.V244fs	PRAD	75	59	44.03	88	51	36.69
12	18747475	18747478	AGTT	-	DEL	PIK3C2G	ENST00000538779	frame_shift_del	p.V1354fs	HNSC	29	11	27.5	19	8	29.63
13	32914438	32914438	T	-	DEL	BRCA2	ENST00000380152	frame_shift_del	p.S1982fs	OV	55	82	59.85	42	17	28.81
16	1825947	1825947	C	-	DEL	EME2	ENST00000307394	frame_shift_del	p.A375fs	HNSC	16	0	0	29	0	0
12	31247556	31247557	-	T	INS	DDX11	ENST00000407793	frame_shift_ins	p.S469fs	UCEC	72	56	43.75	55	38	40.86
13	32954272	32954273	-	A	INS	BRCA2	ENST00000380152	frame_shift_ins	p.T3084fs	LUSC	43	42	49.41	31	23	42.59
2	38298106	38298107	-	A	INS	CYP1B1	ENST00000260630	frame_shift_ins	p.S464fs	BRCA	40	18	31.03	31	34	52.31
13	32907420	32907421	-	A	INS	BRCA2	ENST00000380152	frame_shift_ins	p.I605fs	LUAD	20	15	42.86	15	20	57.14
17	41209079	41209080	-	G	INS	BRCA1	ENST00000591534	frame_shift_ins	p.Q247fs	OV	223	602	72.97	125	102	44.93
17	41209079	41209080	-	G	INS	BRCA1	ENST00000591534	frame_shift_ins	p.Q247fs	BRCA	24	38	61.29	69	39	36.11
17	41234477	41234478	-	T	INS	BRCA1	ENST00000471181	frame_shift_ins	p.S1434fs	LUSC	111	96	46.38	75	52	40.94
17	56774172	56774173	-	C	INS	RAD51C	ENST00000583539	frame_shift_ins	p.C176fs	LUAD	61	50	45.05	57	55	49.11
2	48033981	48033982	-	TTGA	INS	MSH6	ENST00000234420	frame_shift_ins	p.K1357fs	BRCA	31	12	27.91	28	21	42.86
2	48033981	48033982	-	TTGA	INS	MSH6	ENST00000234420	frame_shift_ins	p.K1357fs	LGG	30	12	28.57	44	20	31.25
12	31256907	31256907	C	A	SNP	DDX11	ENST00000407793	nonsense	p.C951*	BRCA	24	14	36.84	19	17	47.22
12	31256907	31256907	C	A	SNP	DDX11	ENST00000407793	nonsense	p.C951*	BRCA	25	10	28.57	17	9	34.62
12	31256907	31256907	C	A	SNP	DDX11	ENST00000407793	nonsense	p.C951*	BRCA	20	10	33.33	14	19	57.58
3	142279156	142279156	A	T	SNP	ATR	ENST00000350721	nonsense	p.L497*	HNSC	54	33	37.93	48	55	53.4
12	31256907	31256907	C	A	SNP	DDX11	ENST00000407793	nonsense	p.C951*	KIRC	59	68	53.12	66	65	49.62
8	144945558	144945558	C	A	SNP	EPPK1	ENST00000525985	nonsense	p.E622*	KIRC	6	5	45.45	14	8	36.36
7	6013096	6013096	C	T	SNP	PMS2	ENST00000265849	nonsense	p.W841*	LUAD	10	9	47.37	9	7	43.75
12	31256907	31256907	C	A	SNP	DDX11	ENST00000407793	nonsense	p.C951*	PRAD	2	5	71.43	2	10	83.33
7	6026709	6026709	G	A	SNP	PMS2	ENST00000265849	nonsense	p.R563*	UCEC	42	58	57.43	49	58	54.21
6	29797323	29797323	C	T	SNP	HLA-G	ENST00000376828	nonsense	p.Q255*	UCEC	129	63	32.81	71	56	44.09
7	6026514	6026514	G	A	SNP	PMS2	ENST00000265849	nonsense	p.R628*	UCEC	38	45	54.22	34	31	47.69
12	31256907	31256907	C	A	SNP	DDX11	ENST00000407793	nonsense	p.C951*	UCEC	24	21	46.67	17	8	32
8	144947235	144947235	G	A	SNP	EPPK1	ENST00000525985	nonsense	p.Q63*	UCEC	41	41	49.4	32	16	33.33
12	31256907	31256907	C	A	SNP	DDX11	ENST00000407793	nonsense	p.C951*	UCEC	15	7	31.82	10	21	67.74
5	131973889	131973889	C	T	SNP	RAD50	ENST00000265335	nonsense	p.R1198*	LGG	40	36	47.37	50	55	52.38
5	131973895	131973895	C	T	SNP	RAD50	ENST00000265335	nonsense	p.R1200*	UCEC	14	12	46.15	22	18	45
9	35074486	35074486	G	A	SNP	FANCG	ENST00000378643	nonsense	p.R548*	UCEC	44	60	57.69	41	44	51.76
9	100451874	100451874	C	A	SNP	XPA	ENST00000375128	nonsense	p.E111*	PRAD	15	15	50	16	13	44.83
13	32913457	32913457	C	G	SNP	BRCA2	ENST00000380152	nonsense	p.Y1655*	HNSC	33	34	50.75	21	37	63.79
16	1825377	1825377	G	T	SNP	EME2	ENST00000307394	nonsense	p.E255*	BRCA	57	45	44.12	57	40	40.82
16	23614792	23614792	G	C	SNP	PALB2	ENST00000261584	nonsense	p.Y1183*	BRCA	33	31	48.44	46	38	45.24
16	23647443	23647443	T	A	SNP	PALB2	ENST00000261584	nonsense	p.K142*	BRCA	43	72	62.61	56	54	49.09
16	23649415	23649415	G	A	SNP	PALB2	ENST00000568219	nonsense	p.Q23*	LGG	71	55	43.65	63	73	53.68
17	33428320	33428320	C	T	SNP	RAD51D	ENST00000590016	nonsense	p.W288*	LGG	79	64	44.76	106	71	39.44
17	33433425	33433425	G	A	SNP	RAD51D	ENST00000590016	nonsense	p.R206*	OV	14	160	91.95	5	8	61.54
17	41246494	41246494	C	A	SNP	BRCA1	ENST00000471181	nonsense	p.E352*	BRCA	13	52	80	50	32	39.02
17	56772543	56772543	C	T	SNP	RAD51C	ENST00000583539	nonsense	p.Q133*	UCEC	4	9	69.23	4	7	63.64
17	56787223	56787223	C	T	SNP	RAD51C	ENST00000583539	nonsense	p.R237*	PRAD	94	47	33.33	91	58	38.93
1	26507075	26507075	G	A	SNP	CNKSR1	ENST00000481077	nonsense	p.W55*	UCEC	22	65	74.71	9	8	47.06
5	131930642	131930642	C	G	SNP	RAD50	ENST00000265335	nonsense	p.Y625*	GBM	151	127	45.68	88	105	54.4
6	33541983	33541983	T	A	SNP	BAK1	ENST00000442998	nonsense	p.R127*	BRCA	16	3	15.79	10	14	58.33
6	33541983	33541983	T	A	SNP	BAK1	ENST00000442998	nonsense	p.R127*	UCEC	10	6	37.5	15	8	34.78
11	108175528	108175528	C	T	SNP	ATM	ENST00000278616	nonsense	p.R1875*	GBM	21	20	48.78	15	21	58.33
11	108183151	108183151	G	T	SNP	ATM	ENST00000278616	nonsense	p.E1978*	BRCA	11	41	78.85	30	28	48.28
11	108183151	108183151	G	T	SNP	ATM	ENST00000278616	nonsense	p.E1978*	BRCA	5	21	80.77	21	22	51.16
14	45658326	45658326	C	T	SNP	FANCM	ENST00000267430	nonsense	p.Q1701*	BRCA	3	1	25	24	19	44.19
12	31255955	31255955	G	A	SNP	DDX11	ENST00000407793	splice_site	e23+1	BRCA	48	32	40	44	43	49.43
7	6043425	6043425	T	A	SNP	PMS2	ENST00000265849	splice_site	e4-2	LUSC	22	24	52.17	26	17	39.53
7	6022454	6022454	C	T	SNP	PMS2	ENST00000265849	splice_site	e12+1	UCEC	0	11	100	21	17	44.74
16	23641791	23641791	C	G	SNP	PALB2	ENST00000261584	splice_site	e5-1	OV	0	3	100	2	5	71.43
16	89813299	89813299	C	T	SNP	FANCA	ENST00000389301	splice_site	e34-1	BRCA	6	6	50	25	20	44.44
16	89881023	89881023	T	A	SNP	FANCA	ENST00000563673	splice_site	e3-2	LUAD	34	25	42.37	33	37	52.86
17	48458123	48458123	G	A	SNP	EME1	ENST00000393271	splice_site	e8-1	BRCA	14	49	77.78	23	30	56.6
2	48033791	48033792	-	TAAC	INS	MSH6	ENST00000234420	splice_site_ins	e9+1	LUAD	38	19	33.33	26	14	35
