# Supplementary material for: Patterns and functional implications of rare germline variants across 12 cancer types
Source: Nat Commun. 2015 Dec 22;6:10086. doi: 10.1038/ncomms10086 (PMC4703835; doi:10.1038/ncomms10086)
Supplement: Supplementary Data 4 — 69 germline truncations validated using whole genome sequencing data. [file ncomms10086-s5.xlsx]

## Sheet: supplementary data 4
Supplementary Data 4. 69 germline truncations validated using whole genome sequencing data.
chromosome_name	start	stop	reference	variant	type	gene_name	transcript_name	trv_type	amino_acid_change	WXS_Tumor_Ref_Count	WXS_Tumor_Var_Count	WXS_Tumor_VAF	WXS_Normal_Ref_Count	WXS_Normal_Var_Count	WXS_Normal_VAF	WGS_Tumor_Ref_Count	WGS_Tumor_Var_Count	WGS_Tumor_VAF	WGS_Blood_Ref_Count	WGS_Blood_Var_Count	WGS_Blood_VAF	WGS_AdjacentNormal_Ref_Count	WGS_AdjacentNormal_Var_Count	WGS_AdjacentNormal_VAF
1	23240276	23240277	AG	-	DEL	EPHB2	ENST00000400191	frame_shift_del	p.D1028fs	15	5	25	17	12	41.38	NA	NA	NA	3	5	62.5	NA	NA	NA
1	26507075	26507075	G	A	SNP	CNKSR1	ENST00000481077	nonsense	p.W55*	33	38	52.78	57	41	41.41	19	21	52.5	13	14	51.85	NA	NA	NA
1	26514778	26514778	C	-	DEL	CNKSR1	ENST00000531191	frame_shift_del	p.P247fs	10	18	64.29	32	20	38.46	12	25	67.57	NA	NA	NA	17	4	19.05
1	201938668	201938668	C	T	SNP	TIMM17A	ENST00000367287	nonsense	p.R168*	161	97	37.6	131	110	45.64	47	39	45.35	NA	NA	NA	17	8	32
1	226578280	226578280	G	A	SNP	PARP1	ENST00000366794	nonsense	p.Q150*	25	23	47.92	43	33	43.42	54	25	30.86	12	9	42.86	18	7	28
1	243663089	243663089	C	T	SNP	AKT3	ENST00000336199	splice_site	e13-1	36	24	40	28	30	51.72	31	25	44.64	34	34	50	NA	NA	NA
2	29416104	29416104	G	A	SNP	ALK	ENST00000389048	nonsense	p.Q1617*	35	104	74.82	55	53	49.07	33	58	63.04	29	11	27.5	NA	NA	NA
2	128050332	128050332	G	A	SNP	ERCC3	ENST00000285398	nonsense	p.R109*	25	17	40.48	13	18	58.06	28	28	50	NA	NA	NA	NA	NA	NA
3	48628154	48628154	G	A	SNP	COL7A1	ENST00000328333	nonsense	p.R578*	14	34	70.83	32	35	52.24	0	3	100	4	6	54.55	2	2	50
3	100451402	100451402	C	T	SNP	TFG	ENST00000240851	nonsense	p.Q156*	98	165	62.26	142	116	44.96	1	7	87.5	7	2	22.22	NA	NA	NA
3	121151265	121151265	C	G	SNP	POLQ	ENST00000264233	splice_site	e30-1	16	20	55.56	24	32	57.14	5	2	28.57	NA	NA	NA	8	2	18.18
3	121191013	121191013	T	C	SNP	POLQ	ENST00000264233	splice_site	e22-2	35	15	28.85	58	35	37.63	28	31	52.54	NA	NA	NA	20	9	31.03
3	121206605	121206605	C	A	SNP	POLQ	ENST00000264233	nonsense	p.E1725*	99	82	45.3	82	65	44.22	19	20	51.28	17	23	57.5	NA	NA	NA
4	1803650	1803650	G	-	DEL	FGFR3	ENST00000481110	frame_shift_del	p.V277fs	16	23	58.97	23	17	42.5	4	2	33.33	5	2	28.57	NA	NA	NA
4	106158550	106158550	G	T	SNP	TET2	ENST00000305737	nonsense	p.E1151*	65	43	39.81	43	40	48.19	8	9	52.94	NA	NA	NA	2	7	77.78
4	187522468	187522468	A	-	DEL	FAT1	ENST00000441802	frame_shift_del	p.H3865fs	104	79	43.17	66	52	44.07	26	11	29.73	14	16	53.33	NA	NA	NA
5	131945032	131945035	AAAG	-	DEL	RAD50	ENST00000265335	frame_shift_del	p.E995fs	65	32	32.99	43	34	44.16	30	25	45.45	20	14	41.18	NA	NA	NA
6	26091269	26091269	G	-	DEL	HFE	ENST00000309234	frame_shift_del	p.W94fs	31	27	46.55	29	15	34.09	39	39	50	20	16	44.44	NA	NA	NA
6	26156800	26156801	CT	-	DEL	HIST1H1E	ENST00000304218	frame_shift_del	p.L62fs	3	19	86.36	13	14	51.85	0	2	100	NA	NA	NA	5	4	44.44
6	33541983	33541983	T	A	SNP	BAK1	ENST00000442998	nonsense	p.R127*	25	23	47.92	39	35	47.3	46	27	36.99	22	15	40.54	NA	NA	NA
6	33541983	33541983	T	A	SNP	BAK1	ENST00000442998	nonsense	p.R127*	35	37	50.68	31	26	44.83	13	22	62.86	20	5	20	NA	NA	NA
6	106555284	106555284	A	T	SNP	PRDM1	ENST00000369096	nonsense	p.K801*	41	48	53.93	40	30	42.86	4	3	42.86	6	2	25	NA	NA	NA
6	135515590	135515590	G	A	SNP	MYB	ENST00000442647	splice_site	e8+1	55	42	43.3	44	45	50.56	4	2	33.33	2	1	33.33	NA	NA	NA
7	6026709	6026709	G	A	SNP	PMS2	ENST00000265849	nonsense	p.R563*	37	41	52.56	39	40	50.63	24	21	46.67	18	21	53.85	NA	NA	NA
7	6043320	6043320	C	T	SNP	PMS2	ENST00000265849	splice_site	e4+1	26	24	48	33	27	45	13	29	69.05	NA	NA	NA	18	24	57.14
7	55233074	55233074	G	A	SNP	EGFR	ENST00000455089	nonsense	p.W563*	95	24	20.17	49	24	32.88	42	24	36.36	21	16	43.24	NA	NA	NA
7	95818684	95818687	CATA	-	DEL	SLC25A13	ENST00000416240	frame_shift_del	p.M285fs	NA	NA	NA	50	31	38.27	NA	NA	NA	3	2	40	NA	NA	NA
7	152357811	152357811	A	-	DEL	XRCC2	ENST00000359321	frame_shift_del	p.F32fs	76	28	26.92	71	62	46.62	9	2	18.18	20	17	45.95	NA	NA	NA
8	144940887	144940887	G	A	SNP	EPPK1	ENST00000525985	nonsense	p.R2179*	2	4	66.67	12	12	50	NA	NA	NA	13	10	43.48	NA	NA	NA
8	144942010	144942010	G	C	SNP	EPPK1	ENST00000525985	nonsense	p.Y1804*	51	56	52.34	50	50	50	7	1	12.5	NA	NA	NA	NA	NA	NA
9	35075554	35075554	G	C	SNP	FANCG	ENST00000378643	nonsense	p.Y447*	49	80	62.02	62	65	51.18	13	25	65.79	23	12	34.29	NA	NA	NA
9	35075752	35075752	C	A	SNP	FANCG	ENST00000378643	splice_site	e10-1	14	19	55.88	15	14	48.28	2	1	33.33	3	2	40	2	2	50
9	98011507	98011507	C	-	DEL	FANCC	ENST00000289081	frame_shift_del	p.D23fs	33	30	47.62	31	30	49.18	6	5	45.45	NA	NA	NA	NA	NA	NA
10	101591889	101591889	G	A	SNP	ABCC2	ENST00000370449	splice_site	e23+1	51	80	61.07	26	27	50.94	NA	NA	NA	26	16	38.1	NA	NA	NA
11	44257852	44257852	C	T	SNP	EXT2	ENST00000395673	nonsense	p.R682*	38	27	41.54	51	22	30.14	15	27	64.29	19	28	59.57	NA	NA	NA
11	47256161	47256161	C	T	SNP	DDB2	ENST00000256996	nonsense	p.R214*	74	65	46.76	71	52	41.6	12	27	69.23	13	16	55.17	NA	NA	NA
11	88924382	88924382	C	T	SNP	TYR	ENST00000263321	nonsense	p.R278*	101	76	42.94	80	88	52.38	1	4	80	4	0	0	NA	NA	NA
11	108106511	108106514	TTCT	-	DEL	ATM	ENST00000278616	frame_shift_del	p.S151fs	54	54	50	75	53	41.41	4	8	66.67	19	12	38.71	NA	NA	NA
11	108183151	108183151	G	T	SNP	ATM	ENST00000278616	nonsense	p.E1978*	104	95	47.74	119	112	48.48	2	4	66.67	1	3	75	NA	NA	NA
11	108183151	108183151	G	T	SNP	ATM	ENST00000278616	nonsense	p.E1978*	31	117	79.05	155	99	38.98	0	4	100	3	2	40	NA	NA	NA
11	108198392	108198395	TACA	-	DEL	ATM	ENST00000278616	frame_shift_del	p.Y2334fs	39	30	43.48	41	29	41.43	5	3	37.5	4	2	33.33	NA	NA	NA
11	108206633	108206633	T	G	SNP	ATM	ENST00000278616	nonsense	p.L2738*	79	1	1.25	64	59	47.97	3	0	0	6	2	25	NA	NA	NA
12	31256907	31256907	C	A	SNP	DDX11	ENST00000407793	nonsense	p.C951*	1	23	95.83	16	24	60	7	25	78.12	20	22	52.38	NA	NA	NA
12	121434076	121434076	G	A	SNP	HNF1A	ENST00000541924	nonsense	p.W242*	46	51	52.58	49	40	44.94	4	4	50	6	5	45.45	NA	NA	NA
13	20763552	20763552	G	A	SNP	GJB2	ENST00000382844	nonsense	p.Q57*	62	61	49.59	63	57	47.5	NA	NA	NA	NA	NA	NA	22	20	47.62
13	28578298	28578298	A	-	DEL	FLT3	ENST00000380982	frame_shift_del	p.V961fs	25	11	30.56	37	19	33.93	12	19	61.29	NA	NA	NA	23	13	36.11
13	32913620	32913623	TATG	-	DEL	BRCA2	ENST00000380152	frame_shift_del	p.Y1710fs	3	19	86.36	37	14	27.45	7	25	78.12	NA	NA	NA	22	12	35.29
13	32914066	32914069	AATT	-	DEL	BRCA2	ENST00000380152	frame_shift_del	p.I1859fs	25	19	43.18	37	28	43.08	36	15	29.41	15	12	44.44	NA	NA	NA
13	32930687	32930687	C	T	SNP	BRCA2	ENST00000380152	nonsense	p.R2520*	33	77	70	91	85	48.3	NA	NA	NA	NA	NA	NA	3	6	66.67
13	73352417	73352418	-	T	INS	DIS3	ENST00000377767	frame_shift_ins	p.M163fs	29	37	56.06	43	37	46.25	6	5	45.45	NA	NA	NA	5	1	16.67
13	73352417	73352418	-	T	INS	DIS3	ENST00000377767	frame_shift_ins	p.M163fs	50	43	46.24	59	38	39.18	15	15	50	NA	NA	NA	NA	NA	NA
15	40477505	40477506	-	C	INS	BUB1B	ENST00000412359	frame_shift_ins	p.M313fs	86	44	33.85	74	39	34.51	30	14	31.82	14	18	56.25	NA	NA	NA
15	89811723	89811723	T	A	SNP	FANCI	ENST00000310775	nonsense	p.Y283*	64	65	50.39	60	57	48.72	3	7	70	5	3	37.5	3	5	62.5
16	23649207	23649210	ACAA	-	DEL	PALB2	ENST00000261584	frame_shift_del	p.Q60fs	39	56	58.95	62	33	34.74	NA	NA	NA	3	3	50	NA	NA	NA
16	89871745	89871745	A	-	DEL	FANCA	ENST00000563673	frame_shift_del	p.C218fs	16	23	58.97	15	22	59.46	44	43	49.43	8	13	61.9	NA	NA	NA
17	41209079	41209080	-	G	INS	BRCA1	ENST00000591534	frame_shift_ins	p.Q247fs	62	139	69.15	134	83	38.25	3	9	75	NA	NA	NA	6	4	40
17	41215906	41215906	C	-	DEL	BRCA1	ENST00000591534	frame_shift_del	p.V204fs	53	74	58.27	96	64	40	15	20	57.14	30	24	44.44	NA	NA	NA
17	41243800	41243800	C	A	SNP	BRCA1	ENST00000471181	nonsense	p.E1250*	22	112	83.58	94	111	54.15	7	34	82.93	15	27	64.29	NA	NA	NA
17	56770094	56770094	G	-	DEL	RAD51C	ENST00000583539	frame_shift_del	p.F32fs	114	66	36.67	120	57	32.2	NA	NA	NA	3	3	50	NA	NA	NA
18	47800164	47800164	G	A	SNP	MBD1	ENST00000424334	nonsense	p.R457*	5	6	54.55	3	6	66.67	26	30	53.57	12	11	47.83	NA	NA	NA
18	51820511	51820511	C	T	SNP	POLI	ENST00000579434	nonsense	p.R530*	25	25	50	35	25	41.67	NA	NA	NA	3	5	62.5	NA	NA	NA
19	34912496	34912496	C	-	DEL	PDCD2L	ENST00000246535	frame_shift_del	p.Q291fs	57	36	38.71	39	45	53.57	11	13	54.17	NA	NA	NA	NA	NA	NA
19	45856038	45856039	-	C	INS	ERCC2	ENST00000391945	frame_shift_ins	p.V623fs	33	23	41.07	54	40	42.55	20	13	39.39	8	6	42.86	NA	NA	NA
19	45856554	45856555	AA	-	DEL	ERCC2	ENST00000391945	frame_shift_del	p.F568fs	40	19	32.2	24	29	54.72	17	29	63.04	NA	NA	NA	19	25	56.82
21	42842595	42842595	C	T	SNP	TMPRSS2	ENST00000398585	nonsense	p.W421*	24	26	52	27	38	56.72	25	28	51.85	16	13	44.83	NA	NA	NA
22	23656161	23656161	C	G	SNP	BCR	ENST00000305877	nonsense	p.S1155*	193	180	48.13	153	136	47.06	6	0	0	1	5	83.33	NA	NA	NA
22	29085179	29085179	G	A	SNP	CHEK2	ENST00000382580	nonsense	p.Q539*	27	37	57.81	14	22	61.11	NA	NA	NA	19	20	51.28	NA	NA	NA
X	1331448	1331448	C	T	SNP	CRLF2	ENST00000381567	splice_site	e1+1	147	99	40.24	100	90	47.37	27	6	17.65	14	19	57.58	NA	NA	NA
X	41089034	41089035	-	A	INS	USP9X	ENST00000324545	frame_shift_ins	p.A2481fs	6	31	83.78	9	18	66.67	0	1	100	0	2	100	NA	NA	NA
