# Supplementary material for: Patterns and functional implications of rare germline variants across 12 cancer types
Source: Nat Commun. 2015 Dec 22;6:10086. doi: 10.1038/ncomms10086 (PMC4703835; doi:10.1038/ncomms10086)
Supplement: Supplementary Data 5 — Cancer associated gene lists used in this study, including 624 cancer associated genes, 114 cancer susceptibility genes reported in Rahman et al., 47 genes from Fanconi Anemia pathway. [file ncomms10086-s6.xlsx]

## Sheet: supplementary data 5
Supplementary Data 5. Cancer associated gene lists used in this study, including 624 cancer associated genes, 114 cancer susceptibility genes reported in Rahman et al., and 47 genes from Fanconi Anemia pathway.
624CancerAssociatedGenes	47genesFanconiAnemiaPathway	Rahman114Genes
ABCB1	APITD1	ABCB11
ABCB11	ATM	ALK
ABCC2	ATR	APC
ABCC4	ATRIP	ATM
ABL1	BLM	AXIN2
ABL2	BRCA1	BAP1
ACO1	BRCA2	BLM
ACVR1B	BRIP1	BMPR1A
ACVR2A	CHEK2	BRCA1
ACVR2B	EME1	BRCA2
ADNP	ERCC1	BRIP1
AJUBA	ERCC4	BUB1B
AKT1	ERCC5	CBL
AKT2	EXO1	CDC73
AKT3	FANCA	CDH1
ALK	FANCB	CDK4
ALKBH6	FANCC	CDKN1B
ALOX12B	FANCD2	CDKN2A
ALPK2	FANCE	CEBPA
AMER1	FANCF	CHEK2
APC	FANCG	COL7A1
APCDD1	FANCI	CYLD
APITD1	FANCL	DDB2
APOL2	FANCM	DICER1
AR	HES1	DIS3L2
ARAF	MLH1	DKC1
ARFRP1	PALB2	DOCK8
ARHGAP35	PMS2CL	EGFR
ARID1A	POLI	ELANE
ARID1B	POLK	ERCC2
ARID2	RAD51	ERCC3
ARID5B	RAD51C	ERCC4
ARL11	REV3L	ERCC5
ASXL1	RMI1	EXT1
ASXL2	RMI2	EXT2
ASXL3	RPA1	FAH
ATM	RPA2	FANCA
ATP5B	RPA4	FANCC
ATR	SLX4	FANCG
ATRIP	SMC1A	FH
ATRX	SMC3	FLCN
AURKA	TELO2	GATA2
AURKB	TOP3A	GBA
AXIN1	TOP3B	GJB2
AXIN2	USP1	GPC3
AXL	WDR48	HFE
AZGP1	XPC	HMBS
B2M		HRAS
B4GALT3		ITK
BACH1		KIT
BAK1		MAX
BAP1		MEN1
BARD1		MET
BCL2		MLH1
BCL2L11		MSH2
BCL2L2		MSH6
BCL6		MTAP
BCLAF1		MUTYH
BCOR		NBN
BCORL1		NF1
BCR		NF2
BLM		PALB2
BMPR1A		PDGFRA
BRAF		PHOX2B
BRCA1		PMS2
BRCA2		POLD1
BRE		POLE
BRIP1		POLH
BRWD3		PRKAR1A
BTG1		PRSS1
BTK		PTCH1
BUB1B		PTEN
C11orf30		PTPN11
CAP2		RAD51C
CARD11		RAD51D
CASP8		RB1
CBFB		RECQL4
CBL		RET
CBLB		RHBDF2
CBLC		RMRP
CCND1		RUNX1
CCND2		SBDS
CCND3		SDHA
CCNE1		SDHAF2
CD1D		SDHB
CD70		SDHC
CD79A		SDHD
CD79B		SERPINA1
CDC27		SH2D1A
CDC73		SLC25A13
CDH1		SMAD4
CDH12		SMARCA4
CDH18		SMARCB1
CDK12		SMARCE1
CDK4		SOS1
CDK6		SRY
CDK8		STAT3
CDKN1A		STK11
CDKN1B		SUFU
CDKN2A		TERT
CDKN2B		TGFBR1
CDKN2C		TMEM127
CEBPA		TNFRSF6 (FAS)
CENPL		TP53
CEP76		TRIM37
CERS2		TSC1
CHD4		TSC2
CHD8		UROD
CHEK1		VHL
CHEK2		WAS
CHUK		WRN
CIC		WT1
CNBD1		XPA
CNKSR1		XPC
COL7A1
COMT
CRBN
CREBBP
CRIPAK
CRKL
CRLF2
CSF1R
CTCF
CTNNA1
CTNNB1
CUL4A
CUL4B
CUX1
CYLD
CYP17A1
CYP1B1
CYP2C19
CYP2C8
CYP2D6
CYP3A4
CYP3A5
DAXX
DCAF6
DDB2
DDR1
DDR2
DDX11
DDX3X
DDX5
DIAPH1
DICER1
DIDO1
DIS3
DIS3L2
DKC1
DLC1
DNER
DNMT1
DNMT3A
DOCK8
DOT1L
DPYD
ECSCR
EGFR
EGR3
EIF2S2
EIF3A
EIF4A2
ELANE
ELF3
EME1
EME2
EML4
EP300
EPHA2
EPHA3
EPHA5
EPHB1
EPHB2
EPHB6
EPPK1
ERBB2
ERBB3
ERBB4
ERCC1
ERCC2
ERCC3
ERCC4
ERCC5
ERG
ESR1
ESR2
ETV1
ETV4
ETV5
ETV6
EWSR1
EXO1
EXT1
EXT2
EZH1
EZH2
EZR
FAH
FAM129B
FAM46C
FANCA
FANCB
FANCC
FANCD2
FANCE
FANCF
FANCG
FANCI
FANCL
FANCM
FAS
FAT1
FAT3
FBXW7
FCGR1A
FCGR2A
FCGR3A
FGF10
FGF12
FGF14
FGF19
FGF23
FGF3
FGF4
FGF6
FGF7
FGFBP1
FGFR1
FGFR2
FGFR3
FGFR4
FH
FLCN
FLT1
FLT3
FLT4
FOXA1
FOXA2
FOXL2
FOXQ1
FUBP1
FZD1
GAB2
GATA1
GATA2
GATA3
GBA
GID4
GJB2
GNA11
GNA13
GNAQ
GNAS
GNB1
GPC3
GPR124
GPS2
GRIN2A
GRM3
GSK3B
GSTP1
GUCY1A2
H3F3A
H3F3C
HAUS3
HDAC4
HES1
HFE
HGF
HIF1A
HIST1H1C
HIST1H1E
HIST1H2BD
HIST1H3B
HIST1H4E
HLA-A
HLA-B
HLA-G
HMBS
HNF1A
HRAS
HSP90AB1
IDH1
IDH2
IGF1
IGF1R
IGF2
IKBKE
IKZF1
IL7R
ING1
INHA
INHBA
INPPL1
IPO7
IRF4
IRS2
ITGAV
ITK
ITPA
JAK1
JAK2
JAK3
JUN
KAT6A
KDM5A
KDM5C
KDM6A
KDR
KEAP1
KIF5B
KIT
KLF4
KLHL6
KMT2A
KMT2B
KMT2C
KMT2D
KRAS
LIFR
LMO1
LRP1B
LRP2
LRRK2
MALAT1
MAN1B1
MAP2K1
MAP2K2
MAP2K4
MAP3K1
MAP3K13
MAP3K15
MAP4K1
MAP4K3
MAPK1
MAPK8IP1
MAX
MBD1
MC1R
MCL1
MDM2
MDM4
MECOM
MED12
MED23
MEF2A
MEF2B
MEN1
MET
MGA
MIR142
MITF
MLH1
MNDA
MORC4
MPL
MRE11A
MSH2
MSH6
MTAP
MTHFR
MTOR
MUTYH
MXRA5
MYB
MYC
MYCL
MYCN
MYD88
MYLK
NAV3
NBN
NBPF1
NCOR1
NEIL1
NF1
NF2
NFE2L2
NFKBIA
NKX2-1
NOTCH1
NOTCH2
NOTCH3
NOTCH4
NPM1
NQO1
NRAS
NRP2
NSD1
NTN4
NTRK1
NTRK2
NTRK3
NUP93
ODAM
OTUD7A
PAK3
PAK7
PALB2
PAPD5
PARP1
PARP2
PARP3
PARP4
PAX5
PBRM1
PCBP1
PCDH10
PDAP1
PDCD2L
PDGFRA
PDGFRB
PDK1
PDSS2
PHF6
PHOX2B
PIK3C2G
PIK3C3
PIK3CA
PIK3CG
PIK3R1
PIK3R2
PLCG2
PML
PMS2
PMS2CL
PNRC1
POLD1
POLE
POLH
POLI
POLK
POLQ
PORCN
POU2AF1
POU2F2
PPM1D
PPP2R1A
PPP6C
PRDM1
PRKAR1A
PRKDC
PRLR
PRPF40B
PRSS1
PRSS8
PTCH1
PTEN
PTPN11
PTPRC
PTPRD
QKI
RAB40A
RAC1
RAD21
RAD50
RAD51
RAD51B
RAD51C
RAD51D
RAD52
RAD54L
RAF1
RALY
RARA
RASA1
RB1
RBM10
RBMX
RECQL4
REL
RET
REV3L
RHBDF2
RHEB
RHOA
RICTOR
RIT1
RMI1
RMI2
RMRP
RNF43
ROS1
RPA1
RPA2
RPA4
RPL22
RPL5
RPS14
RPS15
RPS2
RPTOR
RUNX1
RUNX1T1
RUNX3
RXRA
SBDS
SDHA
SDHAF2
SDHB
SDHC
SDHD
SERPINA1
SERPINB13
SETBP1
SETD2
SETDB1
SF1
SF3B1
SGK1
SH2B3
SH2D1A
SIN3A
SIRPA
SIRT4
SLC19A1
SLC22A2
SLC25A13
SLCO1B3
SLX4
SMAD2
SMAD3
SMAD4
SMARCA4
SMARCB1
SMARCD1
SMARCE1
SMC1A
SMC3
SMO
SNX25
SOCS1
SOD2
SOS1
SOX10
SOX17
SOX2
SOX9
SPEN
SPOP
SPRY4
SRC
SRSF2
SRY
STAG2
STAT3
STAT4
STK11
STK19
STK38
STX2
SUFU
SULT1A1
SUZ12
SYK
SZRD1
TAF1
TBC1D12
TBL1XR1
TBX3
TCEB1
TCF7L2
TELO2
TERT
TET2
TFG
TGFBR1
TGFBR2
TIMM17A
TIPARP
TLK2
TLR4
TMEM127
TMPRSS2
TNF
TNFAIP3
TNFRSF14
TOP1
TOP3A
TOP3B
TP53
TP53BP1
TPMT
TPX2
TRAF3
TRAF7
TRIM37
TRRAP
TSC1
TSC2
TSHR
TSHZ2
TSHZ3
TYMS
TYR
U2AF1
U2AF2
UGT1A1
UMPS
UROD
USP1
USP9X
VANGL2
VEZF1
VHL
WAC
WAS
WASF3
WDR48
WISP3
WNK1
WRN
WT1
XPA
XPC
XPO1
XRCC2
XRCC3
ZFHX3
ZNF217
ZNF703
ZRANB3
ZRSR2
