# Supplementary material for: Patterns and functional implications of rare germline variants across 12 cancer types
Source: Nat Commun. 2015 Dec 22;6:10086. doi: 10.1038/ncomms10086 (PMC4703835; doi:10.1038/ncomms10086)
Supplement: Supplementary Data 6 — Frequencies of rare truncation variants in 3 gene lists across 12 cancer types. [file ncomms10086-s7.xlsx]

## Sheet: supplementary data 6
Supplementary Data 6. Frequencies of rare truncation variants in 3 gene lists across 12 cancer types
Fanconi Anemia Pathway (47 Genes)	# rare truncation variants	Sample Size (n)	#truncation variant/sample
OV	73	429	0.1702
BRCA	65	770	0.0844
PRAD	14	178	0.0787
STAD	25	321	0.0779
LUSC	11	193	0.057
HNSC	16	291	0.055
GBM	13	267	0.0487
LAML	8	200	0.04
LUAD	16	462	0.0346
UCEC	8	248	0.0323
KIRC	13	452	0.0288
LGG	5	223	0.0224
Rahman et al. 2014 (114 Genes)	# rare truncation variants	Sample Size (n)	#truncation variant/sample
OV	81	429	0.1888
STAD	34	321	0.1059
BRCA	69	770	0.0896
PRAD	15	178	0.0843
LUSC	16	193	0.0829
LGG	17	223	0.0762
HNSC	22	291	0.0756
UCEC	18	248	0.0726
LUAD	32	462	0.0693
KIRC	21	452	0.0465
GBM	12	267	0.0449
LAML	8	200	0.04
Cancer Associated Genes (624 genes)	# rare truncation variants	Sample Size (n)	#truncation variant/sample
OV	114	429	0.2657
BRCA	163	770	0.2117
STAD	67	321	0.2087
LUSC	35	193	0.1813
LAML	36	200	0.18
LGG	38	223	0.1704
PRAD	30	178	0.1685
UCEC	39	248	0.1573
HNSC	44	291	0.1512
LUAD	68	462	0.1472
GBM	39	267	0.1461
KIRC	55	452	0.1217
