# Supplementary material for: Patterns and functional implications of rare germline variants across 12 cancer types
Source: Nat Commun. 2015 Dec 22;6:10086. doi: 10.1038/ncomms10086 (PMC4703835; doi:10.1038/ncomms10086)
Supplement: Supplementary Data 7 — Burden analysis results for Pan-Cancer discovery cohort using rare truncation variants from 624 cancer associated genes in 3,125 Caucasian samples. The control cohort is 1039 WHI Caucasian cases. [file ncomms10086-s8.xlsx]

## Sheet: supplementary data 7
Supplementary Data 7. Burden analysis results for Pan-Cancer cohort and individual cancer types using rare truncation variants in 624 cancer associated genes
Pan Cancer cohort = 3125 caucasians; Control Cohort = 1039 WHISP Caucasian cases
REMOVED GENES REPRESENTED BY ONLY A SINGLE CASE FOR TFT-ONLY ANALYSIS
PAN12
# RANK	GENE	PVAL.CAST	PVAL.TFT	FDR.TFT ONLY	X(CONTROLS)	X(CASES)	N(CONTROLS)	N(CASES)
1	BRCA1	1.53879e-13	4.96518e-13	7.10021e-11	0	53	2078	6250
2	BRCA2	6.6901e-08	4.46568e-09	3.19296e-07	3	50	2078	6250
3	ATM	0.000843452	0.000264704	0.0126176	2	23	2078	6250
4	BRIP1	0.00161433	0.00147167	0.0526122	1	16	2078	6250
5	PALB2	0.000264908	0.00163747	0.0526122	0	12	2078	6250
6	MSH6	0.000453165	0.00279464	0.0666056	0	11	2078	6250
7	XRCC2	0.00406493	0.0237102	0.484366	0	7	2078	6250
8	PIK3C2G	0.143674	0.0295247	0.527754	5	19	2078	6250
9	NBN	0.0403658	0.0384751	0.611327	1	9	2078	6250
10	RAD51C	0.00713997	0.0404657	0.611327	0	6	2078	6250
11	CYP1B1	0.00713997	0.0404657	0.611327	0	6	2078	6250
12	DIS3	0.0895797	0.0471471	0.611327	2	11	2078	6250
13	TYR	0.0126444	0.069062	0.759682	0	5	2078	6250
14	CNKSR1	0.123677	0.0694949	0.759682	2	10	2078	6250
15	ERCC2	0.123667	0.0694949	0.759682	2	10	2078	6250
16	EPPK1	0.123631	0.0694949	0.759682	2	10	2078	6250
17	FANCM	0.271087	0.103416	0.869911	4	13	2078	6250
18	RAD51D	0.0227329	0.117867	0.936388	0	4	2078	6250
19	MRE11A	0.0227329	0.117867	0.936388	0	4	2078	6250
20	ODAM	0.0227285	0.117867	0.936388	0	4	2078	6250
21	SLX4	0.0227156	0.117867	0.936388	0	4	2078	6250
22	RAD51B	0.0227156	0.117867	0.936388	0	4	2078	6250
23	BAK1	0.0227156	0.117867	0.936388	0	4	2078	6250
24	DDX11	0.327497	0.13969	0.936388	4	12	2078	6250
25	FANCI	0.140863	0.140999	0.936388	1	6	2078	6250
26	ABCC4	0.140863	0.140999	0.936388	1	6	2078	6250
27	FANCG	0.140853	0.140999	0.936388	1	6	2078	6250
28	RAD50	0.22433	0.145661	0.936388	2	8	2078	6250
29	SLC19A1	0.0416117	0.201161	0.991932	0	3	2078	6250
30	SGK1	0.0416117	0.201161	0.991932	0	3	2078	6250
31	POLI	0.0416117	0.201161	0.991932	0	3	2078	6250
32	HLA-G	0.0416117	0.201161	0.991932	0	3	2078	6250
33	BCR	0.0416117	0.201161	0.991932	0	3	2078	6250
34	TRAF7	0.0415953	0.201161	0.991932	0	3	2078	6250
35	TP53BP1	0.0415953	0.201161	0.991932	0	3	2078	6250
36	RAD52	0.0415953	0.201161	0.991932	0	3	2078	6250
37	POLH	0.0415953	0.201161	0.991932	0	3	2078	6250
38	KRAS	0.0415953	0.201161	0.991932	0	3	2078	6250
39	IRF4	0.0415953	0.201161	0.991932	0	3	2078	6250
40	IL7R	0.0415953	0.201161	0.991932	0	3	2078	6250
41	IDH1	0.0415953	0.201161	0.991932	0	3	2078	6250
42	GPS2	0.0415953	0.201161	0.991932	0	3	2078	6250
43	FAH	0.0415953	0.201161	0.991932	0	3	2078	6250
44	EXT2	0.0415953	0.201161	0.991932	0	3	2078	6250
45	ERCC1	0.0415953	0.201161	0.991932	0	3	2078	6250
46	EME2	0.0415953	0.201161	0.991932	0	3	2078	6250
47	EME1	0.0415953	0.201161	0.991932	0	3	2078	6250
48	DIS3L2	0.0415953	0.201161	0.991932	0	3	2078	6250
49	FANCC	0.29366	0.206258	0.991932	2	7	2078	6250
50	SLC25A13	0.206684	0.212044	0.991932	1	5	2078	6250
51	ESR2	0.206677	0.212044	0.991932	1	5	2078	6250
52	ATR	0.206677	0.212044	0.991932	1	5	2078	6250
53	ABL2	0.206684	0.212044	0.991932	1	5	2078	6250
54	XPA	0.206663	0.212044	0.991932	1	5	2078	6250
55	NRP2	0.206663	0.212044	0.991932	1	5	2078	6250
56	FLT3	0.206663	0.212044	0.991932	1	5	2078	6250
57	FANCA	0.423515	0.264013	0.991932	3	8	2078	6250
58	GJB2	0.423507	0.264013	0.991932	3	8	2078	6250
59	PARP2	0.296111	0.313086	0.991932	1	4	2078	6250
60	TET2	0.296102	0.313086	0.991932	1	4	2078	6250
61	BUB1B	0.296102	0.313086	0.991932	1	4	2078	6250
62	WDR48	0.0786164	0.343317	0.991932	0	2	2078	6250
63	USP9X	0.0786164	0.343317	0.991932	0	2	2078	6250
64	UROD	0.0786164	0.343317	0.991932	0	2	2078	6250
65	TPX2	0.0786164	0.343317	0.991932	0	2	2078	6250
66	SUZ12	0.0786164	0.343317	0.991932	0	2	2078	6250
67	RUNX1	0.0786164	0.343317	0.991932	0	2	2078	6250
68	PDCD2L	0.0786164	0.343317	0.991932	0	2	2078	6250
69	NQO1	0.0786164	0.343317	0.991932	0	2	2078	6250
70	MYB	0.0786164	0.343317	0.991932	0	2	2078	6250
71	MET	0.0786164	0.343317	0.991932	0	2	2078	6250
72	KAT6A	0.0786164	0.343317	0.991932	0	2	2078	6250
73	HIST1H2BD	0.0786164	0.343317	0.991932	0	2	2078	6250
74	HIST1H1E	0.0786164	0.343317	0.991932	0	2	2078	6250
75	HGF	0.0786164	0.343317	0.991932	0	2	2078	6250
76	HFE	0.0786164	0.343317	0.991932	0	2	2078	6250
77	FLT1	0.0786164	0.343317	0.991932	0	2	2078	6250
78	FLCN	0.0786164	0.343317	0.991932	0	2	2078	6250
79	FANCF	0.0786164	0.343317	0.991932	0	2	2078	6250
80	ETV4	0.0786164	0.343317	0.991932	0	2	2078	6250
81	EPHB2	0.0786164	0.343317	0.991932	0	2	2078	6250
82	EPHA5	0.0786164	0.343317	0.991932	0	2	2078	6250
83	DAXX	0.0786164	0.343317	0.991932	0	2	2078	6250
84	CYP2C19	0.0786164	0.343317	0.991932	0	2	2078	6250
85	CDKN2A	0.0786164	0.343317	0.991932	0	2	2078	6250
86	BARD1	0.0786164	0.343317	0.991932	0	2	2078	6250
87	BAP1	0.0786164	0.343317	0.991932	0	2	2078	6250
88	AZGP1	0.0786164	0.343317	0.991932	0	2	2078	6250
89	APOL2	0.0786164	0.343317	0.991932	0	2	2078	6250
90	APITD1	0.0786164	0.343317	0.991932	0	2	2078	6250
91	AKT3	0.0786164	0.343317	0.991932	0	2	2078	6250
92	ACO1	0.0786164	0.343317	0.991932	0	2	2078	6250
93	PARP3	0.503679	0.34765	0.991932	3	7	2078	6250
94	RAD54L	0.469778	0.389655	0.991932	2	5	2078	6250
95	PMS2	0.469777	0.389655	0.991932	2	5	2078	6250
96	MAP3K15	0.600306	0.398779	0.991932	4	8	2078	6250
97	BLM	0.733805	0.437633	0.991932	7	12	2078	6250
98	TELO2	0.411605	0.451043	0.991932	1	3	2078	6250
99	MNDA	0.411609	0.451043	0.991932	1	3	2078	6250
100	MED23	0.411605	0.451043	0.991932	1	3	2078	6250
101	HIST1H4E	0.411609	0.451043	0.991932	1	3	2078	6250
102	GPR124	0.411605	0.451043	0.991932	1	3	2078	6250
103	ERBB3	0.411605	0.451043	0.991932	1	3	2078	6250
104	DNMT3A	0.411605	0.451043	0.991932	1	3	2078	6250
105	CRLF2	0.411609	0.451043	0.991932	1	3	2078	6250
106	COMT	0.411609	0.451043	0.991932	1	3	2078	6250
107	ALK	0.411605	0.451043	0.991932	1	3	2078	6250
108	COL7A1	0.671506	0.494015	0.991932	4	7	2078	6250
109	ABCC2	0.671577	0.494015	0.991932	4	7	2078	6250
110	HNF1A	0.571319	0.51517	0.991932	2	4	2078	6250
111	MUTYH	0.571319	0.51517	0.991932	2	4	2078	6250
112	POLE	0.571322	0.51517	0.991932	2	4	2078	6250
113	XPC	0.571322	0.51517	0.991932	2	4	2078	6250
114	WRN	0.670283	0.561256	0.991932	3	5	2078	6250
115	CHEK2	0.739265	0.597448	0.991932	4	6	2078	6250
116	APC	0.550555	0.62763	0.991932	1	2	2078	6250
117	ATRIP	0.550557	0.62763	0.991932	1	2	2078	6250
118	DOCK8	0.550557	0.62763	0.991932	1	2	2078	6250
119	ERCC4	0.550557	0.62763	0.991932	1	2	2078	6250
120	ITGAV	0.550557	0.62763	0.991932	1	2	2078	6250
121	NEIL1	0.550557	0.62763	0.991932	1	2	2078	6250
122	PRKDC	0.550557	0.62763	0.991932	1	2	2078	6250
123	RECQL4	0.550557	0.62763	0.991932	1	2	2078	6250
124	SBDS	0.550557	0.62763	0.991932	1	2	2078	6250
125	SDHA	0.674741	0.657979	0.991932	2	3	2078	6250
126	CASP8	0.674776	0.657979	0.991932	2	3	2078	6250
127	TOP3A	0.674776	0.657979	0.991932	2	3	2078	6250
128	PARP4	0.749272	0.682523	0.991932	3	4	2078	6250
129	ERCC3	0.891954	0.752355	0.991932	7	8	2078	6250
130	EXO1	0.819945	0.800788	0.991932	3	3	2078	6250
131	AURKB	0.819977	0.800788	0.991932	3	3	2078	6250
132	FGFR4	0.819981	0.800788	0.991932	3	3	2078	6250
133	FAT1	0.820046	0.800788	0.991932	3	3	2078	6250
134	ROS1	0.820046	0.800788	0.991932	3	3	2078	6250
135	CBLC	0.772581	0.804217	0.991932	2	2	2078	6250
136	HAUS3	0.772581	0.804217	0.991932	2	2	2078	6250
137	SERPINA1	0.772581	0.804217	0.991932	2	2	2078	6250
138	FANCD2	0.881409	0.809281	0.991932	5	5	2078	6250
139	POLQ	0.983942	0.855524	0.991932	18	19	2078	6250
140	POLK	0.899349	0.889487	0.991932	4	3	2078	6250
141	FANCL	0.899421	0.889487	0.991932	4	3	2078	6250
142	ZRANB3	0.967688	0.969293	0.991932	6	3	2078	6250
143	MC1R	0.987386	0.974664	0.991932	10	6	2078	6250
BRCA
# RANK	GENE	PVAL.CAST	PVAL.TFT	FDR.TFT ONLY	X(CONTROLS)	X(CASES)	N(CONTROLS)	N(CASES)
1	BRCA2	3.72445e-05	2.61569e-07	1.02012e-05	3	19	2078	1156
2	BRCA1	0.000258424	1.35587e-06	2.64395e-05	0	12	2078	1156
3	FANCM	0.0230808	0.0157563	0.204832	4	8	2078	1156
4	MSH6	0.0414322	0.0341236	0.332705	0	3	2078	1156
5	BAK1	0.0414322	0.0341236	0.332705	0	3	2078	1156
6	ATR	0.0449226	0.0409806	0.332705	1	4	2078	1156
7	ATM	0.0792061	0.0915063	0.509821	2	4	2078	1156
8	ESR2	0.0831771	0.10329	0.509821	1	3	2078	1156
9	CRLF2	0.0831771	0.10329	0.509821	1	3	2078	1156
10	TET2	0.0830643	0.10329	0.509821	1	3	2078	1156
11	BRIP1	0.0830643	0.10329	0.509821	1	3	2078	1156
12	XRCC2	0.07847	0.105205	0.509821	0	2	2078	1156
13	TYR	0.07847	0.105205	0.509821	0	2	2078	1156
14	RAD52	0.07847	0.105205	0.509821	0	2	2078	1156
15	RAD51B	0.07847	0.105205	0.509821	0	2	2078	1156
16	IRF4	0.07847	0.105205	0.509821	0	2	2078	1156
17	FLT1	0.07847	0.105205	0.509821	0	2	2078	1156
18	AKT3	0.07847	0.105205	0.509821	0	2	2078	1156
19	PIK3C2G	0.0984678	0.109049	0.509821	5	6	2078	1156
20	EPPK1	0.143729	0.196754	0.509821	2	3	2078	1156
21	CHEK2	0.188095	0.240509	0.509821	4	4	2078	1156
22	ABCC2	0.187931	0.240509	0.509821	4	4	2078	1156
23	SBDS	0.159496	0.247368	0.509821	1	2	2078	1156
24	MNDA	0.159496	0.247368	0.509821	1	2	2078	1156
25	DNMT3A	0.159496	0.247368	0.509821	1	2	2078	1156
26	RAD54L	0.265842	0.391446	0.587169	2	2	2078	1156
27	ERCC2	0.265842	0.391446	0.587169	2	2	2078	1156
28	CNKSR1	0.265842	0.391446	0.587169	2	2	2078	1156
29	DIS3	0.265761	0.391446	0.587169	2	2	2078	1156
30	CASP8	0.265761	0.391446	0.587169	2	2	2078	1156
31	AURKB	0.385067	0.52124	0.655754	3	2	2078	1156
32	MAP3K15	0.504403	0.630859	0.768859	4	2	2078	1156
33	DDX11	0.504405	0.630859	0.768859	4	2	2078	1156
34	FANCD2	0.614022	0.719735	0.825578	5	2	2078	1156
35	ZRANB3	0.708207	0.789792	0.880054	6	2	2078	1156
36	BLM	0.785008	0.843888	0.914212	7	2	2078	1156
37	ERCC3	0.784963	0.843888	0.914212	7	2	2078	1156
38	MC1R	0.923679	0.938817	0.963523	10	2	2078	1156
39	POLQ	0.986538	0.984207	0.984207	18	3	2078	1156
GBM
# RANK	GENE	PVAL.CAST	PVAL.TFT	FDR.TFT ONLY	X(CONTROLS)	X(CASES)	N(CONTROLS)	N(CASES)
1	RAD50	0.0583786	0.0117543	0.0587715	2	3	2078	474
2	MSH6	0.0782113	0.0125135	0.0587715	0	2	2078	474
3	CYP1B1	0.0782113	0.0125135	0.0587715	0	2	2078	474
4	APITD1	0.0782113	0.0125135	0.0587715	0	2	2078	474
5	BLM	0.238049	0.266457	0.266457	7	2	2078	474
HNSC
# RANK	GENE	PVAL.CAST	PVAL.TFT	FDR.TFT ONLY	X(CONTROLS)	X(CASES)	N(CONTROLS)	N(CASES)
1	PALB2	0.0781837	0.0159407	0.111585	0	2	2078	446
2	FANCA	0.0732293	0.0299319	0.111585	3	3	2078	446
3	FANCM	0.0870297	0.0475268	0.111585	4	3	2078	446
4	PMS2	0.118047	0.0803054	0.140534	2	2	2078	446
5	FANCC	0.118046	0.0803054	0.140534	2	2	2078	446
6	CNKSR1	0.117788	0.0803054	0.140534	2	2	2078	446
7	POLQ	0.166808	0.156215	0.156215	18	5	2078	446
KIRC
# RANK	GENE	PVAL.CAST	PVAL.TFT	FDR.TFT ONLY	X(CONTROLS)	X(CASES)	N(CONTROLS)	N(CASES)
1	EME1	0.0784018	0.0174375	0.1395	0	2	2078	838
2	BCR	0.0784018	0.0174375	0.1395	0	2	2078	838
3	BAP1	0.0784018	0.0174375	0.1395	0	2	2078	838
4	XPC	0.0663361	0.0187063	0.1395	2	3	2078	838
5	PARP3	0.0822794	0.0337622	0.1395	3	3	2078	838
6	ERCC2	0.128356	0.0871159	0.1395	2	2	2078	838
7	FANCM	0.194339	0.182202	0.208231	4	2	2078	838
8	COL7A1	0.194341	0.182202	0.208231	4	2	2078	838
LAML
# RANK	GENE	PVAL.CAST	PVAL.TFT	FDR.TFT ONLY	X(CONTROLS)	X(CASES)	N(CONTROLS)	N(CASES)
1	RAD51C	0.0780755	0.0118452	0.0473808	0	2	2078	362
2	DDX11	0.0773011	0.0321994	0.0643988	4	3	2078	362
3	FANCC	0.109934	0.0611787	0.0815716	2	2	2078	362
4	DIS3	0.109934	0.0611787	0.0815716	2	2	2078	362
LGG
# RANK	GENE	PVAL.CAST	PVAL.TFT	FDR.TFT ONLY	X(CONTROLS)	X(CASES)	N(CONTROLS)	N(CASES)
1	EPPK1	0.0581108	0.0117099	0.0702594	2	3	2078	418
2	HLA-G	0.0781525	0.0124799	0.0702594	0	2	2078	418
3	ABL2	0.094256	0.0346514	0.0702594	1	2	2078	418
4	PMS2	0.111908	0.0641934	0.0962901	2	2	2078	418
5	MUTYH	0.111908	0.0641934	0.0962901	2	2	2078	418
6	POLQ	0.607602	0.671135	0.671135	18	2	2078	418
LUAD
# RANK	GENE	PVAL.CAST	PVAL.TFT	FDR.TFT ONLY	X(CONTROLS)	X(CASES)	N(CONTROLS)	N(CASES)
1	ATM	0.0236374	0.00480858	0.0673201	2	5	2078	594
2	TRAF7	0.0782999	0.0405042	0.283529	0	2	2078	594
3	ERCC2	0.0801341	0.0588895	0.283529	2	3	2078	594
4	DIS3	0.0801341	0.0588895	0.283529	2	3	2078	594
5	GJB2	0.106403	0.10043	0.283529	3	3	2078	594
6	FANCG	0.112735	0.105209	0.283529	1	2	2078	594
7	XPA	0.112546	0.105209	0.283529	1	2	2078	594
8	NRP2	0.112546	0.105209	0.283529	1	2	2078	594
9	NBN	0.112546	0.105209	0.283529	1	2	2078	594
10	FLT3	0.112546	0.105209	0.283529	1	2	2078	594
11	WRN	0.204552	0.265295	0.337648	3	2	2078	594
12	FAT1	0.204366	0.265295	0.337648	3	2	2078	594
13	ABCC2	0.260526	0.347728	0.374476	4	2	2078	594
14	PIK3C2G	0.321872	0.426739	0.426739	5	2	2078	594
LUSC
# RANK	GENE	PVAL.CAST	PVAL.TFT	FDR.TFT ONLY	X(CONTROLS)	X(CASES)	N(CONTROLS)	N(CASES)
1	FANCA	0.064171	0.0203372	0.101686	3	3	2078	226
2	BRIP1	0.0923507	0.0333431	0.101686	1	2	2078	226
3	BRCA2	0.125258	0.0957328	0.159555	3	2	2078	226
4	MC1R	0.295083	0.384408	0.48051	10	2	2078	226
5	POLQ	0.325024	0.408285	0.48051	18	3	2078	226
OV
# RANK	GENE	PVAL.CAST	PVAL.TFT	FDR.TFT ONLY	X(CONTROLS)	X(CASES)	N(CONTROLS)	N(CASES)
1	BRCA1	2.10495e-09	9.65303e-26	1.15836e-24	0	34	2078	740
2	BRCA2	5.38359e-07	7.38733e-16	4.4324e-15	3	25	2078	740
3	RAD51D	0.0414586	0.00620532	0.0248213	0	3	2078	740
4	PALB2	0.0413197	0.00620532	0.0248213	0	3	2078	740
5	CNKSR1	0.0420768	0.0124605	0.0299052	2	4	2078	740
6	BRIP1	0.0576137	0.0214004	0.0428008	1	3	2078	740
7	PIK3C2G	0.051408	0.0232241	0.0428008	5	5	2078	740
8	RAD51C	0.0783689	0.0337683	0.0506525	0	2	2078	740
9	SDHA	0.151282	0.156388	0.208517	2	2	2078	740
10	FANCD2	0.30971	0.378197	0.453836	5	2	2078	740
11	BLM	0.434893	0.513313	0.559978	7	2	2078	740
12	POLQ	0.92061	0.905177	0.905177	18	2	2078	740
PRAD
# RANK	GENE	PVAL.CAST	PVAL.TFT	FDR.TFT ONLY	X(CONTROLS)	X(CASES)	N(CONTROLS)	N(CASES)
1	ATM	0.00850158	1.6037e-05	3.2074e-05	2	6	2078	260
2	POLK	0.133931	0.102101	0.102101	4	2	2078	260
STAD
# RANK	GENE	PVAL.CAST	PVAL.TFT	FDR.TFT ONLY	X(CONTROLS)	X(CASES)	N(CONTROLS)	N(CASES)
1	PALB2	0.0221349	0.00186494	0.0223793	0	4	2078	350
2	XRCC2	0.0409715	0.00897425	0.0538455	0	3	2078	350
3	EME2	0.0409715	0.00897425	0.0538455	0	3	2078	350
4	ATM	0.0413283	0.0194782	0.0584346	2	4	2078	350
5	MSH6	0.0780557	0.0431849	0.103644	0	2	2078	350
6	HIST1H1E	0.0780557	0.0431849	0.103644	0	2	2078	350
7	NBN	0.109719	0.111606	0.191325	1	2	2078	350
8	BRIP1	0.109719	0.111606	0.191325	1	2	2078	350
9	POLE	0.148373	0.19291	0.257213	2	2	2078	350
10	EPPK1	0.148373	0.19291	0.257213	2	2	2078	350
11	BRCA2	0.193752	0.278788	0.304132	3	2	2078	350
12	PIK3C2G	0.301462	0.444668	0.444668	5	2	2078	350
UCEC
# RANK	GENE	PVAL.CAST	PVAL.TFT	FDR.TFT ONLY	X(CONTROLS)	X(CASES)	N(CONTROLS)	N(CASES)
1	MSH6	0.0410331	0.00125188	0.00876316	0	3	2078	386
2	BRCA1	0.0410331	0.00125188	0.00876316	0	3	2078	386
3	MRE11A	0.0781112	0.0116156	0.0271031	0	2	2078	386
4	FANCG	0.0931041	0.032343	0.0566002	1	2	2078	386
5	CNKSR1	0.110269	0.0600832	0.0841165	2	2	2078	386
6	MAP3K15	0.1498	0.129889	0.151537	4	2	2078	386
7	DDX11	0.149493	0.129889	0.151537	4	2	2078	386
