# Supplementary material for: Patterns and functional implications of rare germline variants across 12 cancer types
Source: Nat Commun. 2015 Dec 22;6:10086. doi: 10.1038/ncomms10086 (PMC4703835; doi:10.1038/ncomms10086)
Supplement: Supplementary Data 8 — Burden analysis results for Pan-Cancer discovery cohort using rare truncation variants from 624 cancer associated genes in 4,034 cases. The control cohort is ESP 6503 sample set. [file ncomms10086-s9.xlsx]

## Sheet: supplementary data 8
Supplementary Data 8. Burden analysis results for Pan-Cancer cohort and individual cancer types using rare truncation variants in 624 cancer associated genes
Pan Cancer cohort = 4034 cases; Control Cohort = ESP6503 sample set
REMOVED GENES REPRESENTED BY ONLY A SINGLE CASE FOR TFT-ONLY ANALYSIS
PAN12
# RANK	GENE	PVAL.CAST	PVAL.TFT	FDR.TFT ONLY	X(CONTROLS)	X(CASES)	N(CONTROLS)	N(CASES)
1	BRCA1	1.26736e-11	5.07662e-24	6.7519e-22	10	53	13006	8068
2	BRCA2	4.83835e-06	5.58199e-10	3.71202e-08	44	50	13006	8068
3	ATM	0.000149032	3.09225e-07	1.3709e-05	13	23	13006	8068
4	BRIP1	0.000615711	3.88211e-06	0.00012908	7	16	13006	8068
5	MSH6	0.0039656	0.000162628	0.0043259	5	11	13006	8068
6	NBN	0.00788913	0.000622679	0.0138027	4	9	13006	8068
7	PIK3C2G	0.00970719	0.000803731	0.0152709	21	19	13006	8068
8	XRCC2	0.0104481	0.000919264	0.0152828	2	7	13006	8068
9	RAD51C	0.0117074	0.000959245	0.0152828	1	6	13006	8068
10	ERCC2	0.00969884	0.00100922	0.0152828	6	10	13006	8068
11	PALB2	0.0172324	0.00275709	0.0333357	11	12	13006	8068
12	DIS3	0.0361689	0.00947131	0.104974	12	11	13006	8068
13	DDX11	0.0379207	0.00962144	0.104974	14	12	13006	8068
14	BLM	0.0379012	0.00962144	0.104974	14	12	13006	8068
15	FLT3	0.0327415	0.00989371	0.104974	2	5	13006	8068
16	RAD51B	0.0377598	0.0125347	0.104974	1	4	13006	8068
17	SLC19A1	0.0416163	0.013105	0.104974	0	3	13006	8068
18	IRF4	0.0416036	0.013105	0.104974	0	3	13006	8068
19	ERCC1	0.0416036	0.013105	0.104974	0	3	13006	8068
20	FANCM	0.0606233	0.0180718	0.120177	18	13	13006	8068
21	SLC25A13	0.0491695	0.0212738	0.134734	3	5	13006	8068
22	MRE11A	0.059122	0.0305803	0.184872	2	4	13006	8068
23	PARP2	0.0591171	0.0305803	0.184872	2	4	13006	8068
24	ATR	0.070837	0.0386678	0.214284	4	5	13006	8068
25	TYR	0.0708181	0.0386678	0.214284	4	5	13006	8068
26	NRP2	0.0708181	0.0386678	0.214284	4	5	13006	8068
27	GJB2	0.0870422	0.0415555	0.214284	10	8	13006	8068
28	MC1R	0.0786184	0.0418308	0.214284	6	6	13006	8068
29	SGK1	0.0699496	0.0431509	0.214284	1	3	13006	8068
30	KRAS	0.0699496	0.0431509	0.214284	1	3	13006	8068
31	POLH	0.0699339	0.0431509	0.214284	1	3	13006	8068
32	GPS2	0.0699339	0.0431509	0.214284	1	3	13006	8068
33	DIS3L2	0.0699339	0.0431509	0.214284	1	3	13006	8068
34	RAD51D	0.0877206	0.0581624	0.227518	3	4	13006	8068
35	HNF1A	0.0877206	0.0581624	0.227518	3	4	13006	8068
36	BUB1B	0.0876965	0.0581624	0.227518	3	4	13006	8068
37	CRLF2	0.108881	0.0890752	0.320189	2	3	13006	8068
38	TP53BP1	0.108863	0.0890752	0.320189	2	3	13006	8068
39	RAD52	0.108863	0.0890752	0.320189	2	3	13006	8068
40	CNKSR1	0.189649	0.101736	0.338272	18	10	13006	8068
41	CYP1B1	0.171715	0.118837	0.385496	9	6	13006	8068
42	ABCC4	0.171691	0.118837	0.385496	9	6	13006	8068
43	FANCA	0.201276	0.124612	0.385496	14	8	13006	8068
44	FLT1	0.134674	0.140545	0.424829	1	2	13006	8068
45	CDKN2A	0.134674	0.140545	0.424829	1	2	13006	8068
46	SBDS	0.13466	0.140545	0.424829	1	2	13006	8068
47	RUNX1	0.13466	0.140545	0.424829	1	2	13006	8068
48	HIST1H1E	0.13466	0.140545	0.424829	1	2	13006	8068
49	ETV4	0.13466	0.140545	0.424829	1	2	13006	8068
50	AKT3	0.13466	0.140545	0.424829	1	2	13006	8068
51	SDHA	0.158655	0.14757	0.424829	3	3	13006	8068
52	BCR	0.158654	0.14757	0.424829	3	3	13006	8068
53	GPR124	0.158636	0.14757	0.424829	3	3	13006	8068
54	FANCL	0.158636	0.14757	0.424829	3	3	13006	8068
55	ERBB3	0.158636	0.14757	0.424829	3	3	13006	8068
56	CHEK2	0.212362	0.153888	0.424829	10	6	13006	8068
57	RAD50	0.278482	0.185146	0.432007	16	8	13006	8068
58	XPC	0.219564	0.191865	0.439966	6	4	13006	8068
59	FANCI	0.257184	0.192851	0.439966	11	6	13006	8068
60	POLQ	0.418544	0.194984	0.439966	47	19	13006	8068
61	HIST1H4E	0.2184	0.214626	0.467955	4	3	13006	8068
62	MNDA	0.218383	0.214626	0.467955	4	3	13006	8068
63	FAT1	0.21838	0.214626	0.467955	4	3	13006	8068
64	ALK	0.218383	0.214626	0.467955	4	3	13006	8068
65	ABL2	0.267069	0.21795	0.467955	9	5	13006	8068
66	PMS2	0.267064	0.21795	0.467955	9	5	13006	8068
67	HGF	0.207117	0.237939	0.472327	2	2	13006	8068
68	CYP2C19	0.207117	0.237939	0.472327	2	2	13006	8068
69	UROD	0.207104	0.237939	0.472327	2	2	13006	8068
70	PRKDC	0.207104	0.237939	0.472327	2	2	13006	8068
71	ITGAV	0.207104	0.237939	0.472327	2	2	13006	8068
72	HIST1H2BD	0.207104	0.237939	0.472327	2	2	13006	8068
73	HFE	0.207104	0.237939	0.472327	2	2	13006	8068
74	BAP1	0.207104	0.237939	0.472327	2	2	13006	8068
75	APITD1	0.207104	0.237939	0.472327	2	2	13006	8068
76	PARP3	0.337622	0.246959	0.472327	15	7	13006	8068
77	RAD54L	0.321229	0.267506	0.472327	10	5	13006	8068
78	ESR2	0.321213	0.267506	0.472327	10	5	13006	8068
79	TOP3A	0.286233	0.286371	0.482118	5	3	13006	8068
80	MED23	0.286234	0.286371	0.482118	5	3	13006	8068
81	MUTYH	0.338973	0.30764	0.505137	8	4	13006	8068
82	BAK1	0.338959	0.30764	0.505137	8	4	13006	8068
83	ABCC2	0.43476	0.330163	0.529056	17	7	13006	8068
84	NQO1	0.292201	0.337182	0.533872	3	2	13006	8068
85	EPHB2	0.2922	0.337182	0.533872	3	2	13006	8068
86	APC	0.292201	0.337182	0.533872	3	2	13006	8068
87	ERCC4	0.29219	0.337182	0.533872	3	2	13006	8068
88	EPHA5	0.29219	0.337182	0.533872	3	2	13006	8068
89	CBLC	0.29219	0.337182	0.533872	3	2	13006	8068
90	AZGP1	0.29219	0.337182	0.533872	3	2	13006	8068
91	HLA-G	0.359565	0.359478	0.533872	6	3	13006	8068
92	TELO2	0.359552	0.359478	0.533872	6	3	13006	8068
93	FGFR4	0.359556	0.359478	0.533872	6	3	13006	8068
94	ODAM	0.403701	0.368088	0.533872	9	4	13006	8068
95	WRN	0.43642	0.371776	0.533872	12	5	13006	8068
96	XPA	0.43641	0.371776	0.533872	12	5	13006	8068
97	COL7A1	0.532933	0.416602	0.571217	19	7	13006	8068
98	POLK	0.435448	0.431311	0.585351	7	3	13006	8068
99	POLI	0.435447	0.431311	0.585351	7	3	13006	8068
100	EXT2	0.435441	0.431311	0.585351	7	3	13006	8068
101	CASP8	0.435443	0.431311	0.585351	7	3	13006	8068
102	SUZ12	0.384517	0.431988	0.585351	4	2	13006	8068
103	RECQL4	0.384519	0.431988	0.585351	4	2	13006	8068
104	ATRIP	0.384519	0.431988	0.585351	4	2	13006	8068
105	APOL2	0.384519	0.431988	0.585351	4	2	13006	8068
106	FANCC	0.580568	0.45966	0.585351	20	7	13006	8068
107	FANCD2	0.552209	0.476045	0.591719	14	5	13006	8068
108	ZRANB3	0.510969	0.499934	0.615659	8	3	13006	8068
109	IL7R	0.510969	0.499934	0.615659	8	3	13006	8068
110	EME1	0.51097	0.499934	0.615659	8	3	13006	8068
111	MYB	0.478296	0.518933	0.621785	5	2	13006	8068
112	MAP3K15	0.675201	0.531138	0.630726	25	8	13006	8068
113	ERCC3	0.675216	0.531138	0.630726	25	8	13006	8068
114	DNMT3A	0.583559	0.564032	0.658037	9	3	13006	8068
115	PARP4	0.654658	0.594847	0.687953	13	4	13006	8068
116	SLX4	0.654671	0.594847	0.687953	13	4	13006	8068
117	FAH	0.65115	0.622814	0.707985	10	3	13006	8068
118	IDH1	0.651153	0.622814	0.707985	10	3	13006	8068
119	TRAF7	0.651166	0.622814	0.707985	10	3	13006	8068
120	POLE	0.708359	0.643556	0.713275	14	4	13006	8068
121	FLCN	0.650938	0.664162	0.730029	7	2	13006	8068
122	USP9X	0.723587	0.722374	0.787506	8	2	13006	8068
123	FANCG	0.848048	0.743448	0.803891	24	6	13006	8068
124	COMT	0.8129	0.764986	0.820509	13	3	13006	8068
125	TET2	0.868133	0.79771	0.848763	18	4	13006	8068
126	EME2	0.852165	0.801444	0.848763	14	3	13006	8068
127	DOCK8	0.836159	0.81336	0.851786	10	2	13006	8068
128	FANCF	0.836159	0.81336	0.851786	10	2	13006	8068
129	EPPK1	0.953566	0.850684	0.877062	44	10	13006	8068
130	AURKB	0.911116	0.860172	0.880022	16	3	13006	8068
131	ACO1	0.90897	0.876688	0.890073	12	2	13006	8068
132	EXO1	0.971783	0.933668	0.940741	20	3	13006	8068
133	ROS1	0.99447	0.975485	0.975485	25	3	13006	8068
BRCA
# RANK	GENE	PVAL.CAST	PVAL.TFT	FDR.TFT ONLY	X(CONTROLS)	X(CASES)	N(CONTROLS)	N(CASES)
1	BRCA1	0.000633404	7.88343e-09	2.9957e-07	10	12	13006	1540
2	BRCA2	0.000215778	7.30089e-08	1.38717e-06	44	19	13006	1540
3	FANCM	0.0109897	0.000395585	0.00501074	18	8	13006	1540
4	ATR	0.0335444	0.00159871	0.0151877	4	4	13006	1540
5	CRLF2	0.0510833	0.00353553	0.02687	2	3	13006	1540
6	PIK3C2G	0.0421456	0.0121012	0.0766409	21	6	13006	1540
7	FLT1	0.0878198	0.0153826	0.0835055	1	2	13006	1540
8	SBDS	0.0877499	0.0153826	0.0835055	1	2	13006	1540
9	RAD51B	0.0877499	0.0153826	0.0835055	1	2	13006	1540
10	AKT3	0.0877499	0.0153826	0.0835055	1	2	13006	1540
11	CHEK2	0.0574062	0.0160035	0.0835055	10	4	13006	1540
12	MSH6	0.0683629	0.0167393	0.0835055	5	3	13006	1540
13	XRCC2	0.0977363	0.0292688	0.085555	2	2	13006	1540
14	RAD52	0.0977363	0.0292688	0.085555	2	2	13006	1540
15	ATM	0.0732144	0.0319127	0.085555	13	4	13006	1540
16	BRIP1	0.0821712	0.0321102	0.085555	7	3	13006	1540
17	BAK1	0.0897918	0.0417887	0.09341	8	3	13006	1540
18	ABCC2	0.0993367	0.0636416	0.134354	17	4	13006	1540
19	ESR2	0.106624	0.0649365	0.134354	10	3	13006	1540
20	TYR	0.120036	0.0662942	0.134354	4	2	13006	1540
21	MNDA	0.120036	0.0662942	0.134354	4	2	13006	1540
22	MC1R	0.145593	0.11227	0.193921	6	2	13006	1540
23	ERCC2	0.145593	0.11227	0.193921	6	2	13006	1540
24	CASP8	0.159458	0.13756	0.217803	7	2	13006	1540
25	ZRANB3	0.174196	0.163923	0.249163	8	2	13006	1540
26	DNMT3A	0.189719	0.191063	0.279246	9	2	13006	1540
27	TET2	0.194291	0.19707	0.279246	18	3	13006	1540
28	RAD54L	0.206083	0.218726	0.296842	10	2	13006	1540
29	DIS3	0.240862	0.274756	0.360025	12	2	13006	1540
30	DDX11	0.278292	0.330568	0.418719	14	2	13006	1540
31	BLM	0.278293	0.330568	0.418719	14	2	13006	1540
32	FANCD2	0.278291	0.330568	0.418719	14	2	13006	1540
33	AURKB	0.318215	0.385102	0.443451	16	2	13006	1540
34	CNKSR1	0.360026	0.437604	0.489087	18	2	13006	1540
35	ERCC3	0.514368	0.59947	0.650853	25	2	13006	1540
36	MAP3K15	0.514364	0.59947	0.650853	25	2	13006	1540
37	EPPK1	0.632301	0.680446	0.698836	44	3	13006	1540
38	POLQ	0.681598	0.72058	0.72058	47	3	13006	1540
GBM
# RANK	GENE	PVAL.CAST	PVAL.TFT	FDR.TFT ONLY	X(CONTROLS)	X(CASES)	N(CONTROLS)	N(CASES)
1	APITD1	0.0830482	0.0026867	0.0134335	2	2	13006	534
2	RAD50	0.0635115	0.00741044	0.0185261	16	3	13006	534
3	MSH6	0.090633	0.00900759	0.0185261	5	2	13006	534
4	CYP1B1	0.101732	0.0222849	0.0278561	9	2	13006	534
5	BLM	0.116412	0.0453069	0.0453069	14	2	13006	534
HNSC
# RANK	GENE	PVAL.CAST	PVAL.TFT	FDR.TFT ONLY	X(CONTROLS)	X(CASES)	N(CONTROLS)	N(CASES)
1	FANCA	0.0629628	0.00720432	0.0504302	14	3	13006	582
2	POLQ	0.0434778	0.0079527	0.0504302	47	5	13006	582
3	FANCM	0.0706047	0.0131267	0.0504302	18	3	13006	582
4	PMS2	0.104782	0.027177	0.0504302	9	2	13006	582
5	PALB2	0.111398	0.0373481	0.0522873	11	2	13006	582
6	CNKSR1	0.136856	0.0815758	0.0951718	18	2	13006	582
7	FANCC	0.144797	0.0961658	0.0961658	20	2	13006	582
KIRC
# RANK	GENE	PVAL.CAST	PVAL.TFT	FDR.TFT ONLY	X(CONTROLS)	X(CASES)	N(CONTROLS)	N(CASES)
1	XPC	0.0516727	0.00165549	0.0132439	6	3	13006	904
2	BAP1	0.0849576	0.00458958	0.0183583	2	2	13006	904
3	BCR	0.0883735	0.00750626	0.0200167	3	2	13006	904
4	PARP3	0.0707695	0.0133066	0.0266132	15	3	13006	904
5	ERCC2	0.0992238	0.0198658	0.0317853	6	2	13006	904
6	EME1	0.10697	0.0307571	0.0410095	8	2	13006	904
7	FANCM	0.152101	0.108055	0.123491	18	2	13006	904
8	COL7A1	0.157211	0.117285	0.123491	19	2	13006	904
LAML
# RANK	GENE	PVAL.CAST	PVAL.TFT	FDR.TFT ONLY	X(CONTROLS)	X(CASES)	N(CONTROLS)	N(CASES)
1	RAD51C	0.0803274	0.00120404	0.00481616	1	2	13006	400
2	DDX11	0.0588636	0.00451397	0.00902794	14	3	13006	400
3	DIS3	0.107905	0.0315181	0.0420241	12	2	13006	400
4	FANCC	0.131234	0.0720062	0.0720062	20	2	13006	400
LGG
# RANK	GENE	PVAL.CAST	PVAL.TFT	FDR.TFT ONLY	X(CONTROLS)	X(CASES)	N(CONTROLS)	N(CASES)
1	HLA-G	0.0930614	0.0114605	0.068763	6	2	13006	446
2	MUTYH	0.0981103	0.0179099	0.068763	8	2	13006	446
3	ABL2	0.101092	0.0215863	0.068763	9	2	13006	446
4	PMS2	0.100839	0.0215863	0.068763	9	2	13006	446
5	EPPK1	0.119878	0.0768516	0.0922219	44	3	13006	446
6	POLQ	0.24622	0.276935	0.276935	47	2	13006	446
LUAD
# RANK	GENE	PVAL.CAST	PVAL.TFT	FDR.TFT ONLY	X(CONTROLS)	X(CASES)	N(CONTROLS)	N(CASES)
1	ATM	0.0233452	0.000522815	0.00731941	13	5	13006	924
2	ERCC2	0.0565668	0.00426704	0.0298693	6	3	13006	924
3	FLT3	0.0877181	0.00879166	0.0410277	2	2	13006	924
4	GJB2	0.0685059	0.0129137	0.045198	10	3	13006	924
5	DIS3	0.0754913	0.0193768	0.054255	12	3	13006	924
6	NRP2	0.0977904	0.0208518	0.054255	4	2	13006	924
7	NBN	0.0977904	0.0208518	0.054255	4	2	13006	924
8	FAT1	0.0977904	0.0208518	0.054255	4	2	13006	924
9	TRAF7	0.132896	0.0785159	0.122136	10	2	13006	924
10	WRN	0.146405	0.102857	0.144	12	2	13006	924
11	XPA	0.146276	0.102857	0.144	12	2	13006	924
12	ABCC2	0.183438	0.17036	0.198753	17	2	13006	924
13	PIK3C2G	0.217037	0.22824	0.245797	21	2	13006	924
14	FANCG	0.244217	0.272445	0.272445	24	2	13006	924
LUSC
# RANK	GENE	PVAL.CAST	PVAL.TFT	FDR.TFT ONLY	X(CONTROLS)	X(CASES)	N(CONTROLS)	N(CASES)
1	FANCA	0.0573851	0.00392287	0.0196143	14	3	13006	386
2	MC1R	0.0912502	0.00953922	0.023848	6	2	13006	386
3	BRIP1	0.0938756	0.0121094	0.023848	7	2	13006	386
4	POLQ	0.116035	0.0711374	0.0889217	47	3	13006	386
5	BRCA2	0.212329	0.22063	0.22063	44	2	13006	386
OV
# RANK	GENE	PVAL.CAST	PVAL.TFT	FDR.TFT ONLY	X(CONTROLS)	X(CASES)	N(CONTROLS)	N(CASES)
1	BRCA1	3.35347e-09	9.03914e-40	1.0847e-38	10	34	13006	858
2	BRCA2	1.50609e-06	2.57454e-18	1.54472e-17	44	25	13006	858
3	RAD51D	0.0482482	0.00100887	0.00403548	3	3	13006	858
4	PIK3C2G	0.0321234	0.00267917	0.00803751	21	5	13006	858
5	RAD51C	0.0827828	0.00422919	0.0101501	1	2	13006	858
6	BRIP1	0.0584471	0.00539723	0.0107945	7	3	13006	858
7	CNKSR1	0.051394	0.00883242	0.0151413	18	4	13006	858
8	SDHA	0.0921961	0.0133949	0.0200923	3	2	13006	858
9	PALB2	0.0705666	0.0146113	0.0200923	11	3	13006	858
10	BLM	0.156802	0.122105	0.146526	14	2	13006	858
11	FANCD2	0.156662	0.122105	0.146526	14	2	13006	858
12	POLQ	0.47382	0.560644	0.560644	47	2	13006	858
PRAD
# RANK	GENE	PVAL.CAST	PVAL.TFT	FDR.TFT ONLY	X(CONTROLS)	X(CASES)	N(CONTROLS)	N(CASES)
1	ATM	0.00870765	4.87242e-07	9.74484e-07	13	6	13006	356
2	POLK	0.0913682	0.00928078	0.00928078	7	2	13006	356
STAD
# RANK	GENE	PVAL.CAST	PVAL.TFT	FDR.TFT ONLY	X(CONTROLS)	X(CASES)	N(CONTROLS)	N(CASES)
1	XRCC2	0.0455608	0.000503732	0.00604478	2	3	13006	642
2	PALB2	0.037173	0.00196232	0.0117739	11	4	13006	642
3	ATM	0.0408535	0.00322159	0.0128864	13	4	13006	642
4	HIST1H1E	0.0825832	0.00414429	0.0128864	1	2	13006	642
5	NBN	0.0963753	0.0192098	0.0461035	4	2	13006	642
6	EME2	0.0794556	0.0244182	0.0488364	14	3	13006	642
7	MSH6	0.101322	0.0262276	0.0488364	5	2	13006	642
8	BRIP1	0.111751	0.0427726	0.0641589	7	2	13006	642
9	POLE	0.154053	0.120048	0.160064	14	2	13006	642
10	PIK3C2G	0.205656	0.214027	0.256832	21	2	13006	642
11	EPPK1	0.427686	0.520799	0.568144	44	2	13006	642
12	BRCA2	0.427686	0.520799	0.568144	44	2	13006	642
UCEC
# RANK	GENE	PVAL.CAST	PVAL.TFT	FDR.TFT ONLY	X(CONTROLS)	X(CASES)	N(CONTROLS)	N(CASES)
1	MSH6	0.0468194	0.000417057	0.0029194	5	3	13006	496
2	BRCA1	0.0530746	0.00197583	0.00691541	10	3	13006	496
3	MRE11A	0.0826734	0.00234254	0.00691541	2	2	13006	496
4	DDX11	0.113329	0.0399553	0.0699218	14	2	13006	496
5	CNKSR1	0.125376	0.0600379	0.0840531	18	2	13006	496
6	FANCG	0.144394	0.0950135	0.110849	24	2	13006	496
7	MAP3K15	0.148028	0.101302	0.110849	25	2	13006	496
