# Supplementary material for: Patterns and functional implications of rare germline variants across 12 cancer types
Source: Nat Commun. 2015 Dec 22;6:10086. doi: 10.1038/ncomms10086 (PMC4703835; doi:10.1038/ncomms10086)
Supplement: Supplementary Data 9 — Gene-based LOH analysis using rare truncation variants in significant genes from burden analysis. [file ncomms10086-s10.xlsx]

## Sheet: supplementary data 9
Supplementary Data 9. Gene-based LOH analysis using rare truncation variants in significant genes from Burden Analysis
Gene	P-value	FDR
BRCA1	5.5511e-17	8.88176e-16
BRCA2	3.4972e-14	2.79776e-13
RAD51D	1.2115e-05	6.46133e-05
PALB2	0.0035285	0.014114
BAP1	0.0050624	0.0161997
RAD51C	0.0098984	0.0263957
ATM	0.021792	0.0498103
BRIP1	0.0329	0.0658
FANCM	0.0824	0.146489
POLK	0.10393	0.166288
APITD1	0.29351	0.426924
HIST1H1E	0.31589	0.421187
FANCA	0.35538	0.437391
MRE11A	0.36367	0.415623
HLA-G	0.40043	0.427125
PMS2	0.41588	0.41588
