# Supplementary material for: Patterns and functional implications of rare germline variants across 12 cancer types
Source: Nat Commun. 2015 Dec 22;6:10086. doi: 10.1038/ncomms10086 (PMC4703835; doi:10.1038/ncomms10086)
Supplement: Supplementary Data 10 — Site-based LOH analysis for rare truncation variants in 624 cancer associated genes. [file ncomms10086-s11.xlsx]

## Sheet: supplementary data 10
Supplementary Data 10. Site-based LOH analysis for rare truncation variants in 624 cancer associated genes
Gene	Chromosome	Start	Stop	Ref_allele	Var_allele	VariantEffect	AA_Change	NormalRefReads	NormalVarReads	NormalVAF	TumorRefReads	TumorVarReads	TumorVAF	Cancer Type	Pool MAF	FDR
BRCA1	17	41209079	41209080	-	G	frame_shift_ins	p.Q247fs	940	735	43.88	777	3639	82.4	OV	0.047452	FDR 0
BRCA1	17	41209079	41209080	-	G	frame_shift_ins	p.Q247fs	447	300	40.16	121	468	79.46	OV	0.047452	FDR 6.13628e-46
BRCA1	17	41246433	41246433	C	T	nonsense	p.W372*	307	302	49.51	37	377	90.84	OV	0.004745	FDR 1.02538e-45
BRCA1	17	41245159	41245159	C	A	nonsense	p.E797*	531	481	47.53	153	603	79.45	OV	0.004745	FDR 4.72197e-42
BRCA1	17	41245073	41245073	G	-	frame_shift_del	p.D825fs	479	383	44.43	150	518	77.54	OV	0.00949	FDR 1.64815e-37
PALB2	16	23647108	23647109	-	A	frame_shift_ins	p.S254fs	186	133	41.69	50	320	86.49	OV	0.014236	FDR 4.15136e-34
BRCA1	17	41245410	41245410	G	C	nonsense	p.S713*	164	144	46.75	27	255	90.43	OV	0.004745	FDR 4.09275e-30
BRCA1	17	41209079	41209080	-	G	frame_shift_ins	p.Q247fs	313	196	38.51	221	529	70.53	OV	0.047452	FDR 4.03062e-27
BRCA1	17	41244145	41244145	G	A	nonsense	p.Q1135*	253	224	46.96	96	357	78.81	OV	0.004745	FDR 5.15768e-22
BRCA1	17	41251825	41251825	G	-	frame_shift_del	p.Q172fs	115	80	41.03	40	227	85.02	OV	0.004745	FDR 1.74684e-21
BRCA1	17	41209079	41209080	-	G	frame_shift_ins	p.Q247fs	410	295	41.84	38	147	79.46	OV	0.047452	FDR 1.22299e-18
POLK	5	74892232	74892232	C	T	nonsense	p.R572*	96	74	43.27	12	126	91.3	OV	0.014236	FDR 1.31054e-18
BRIP1	17	59857686	59857686	G	T	nonsense	p.S624*	112	85	42.71	22	148	87.06	OV	0.004745	FDR 1.07015e-17
BRCA1	17	41276045	41276046	CT	-	frame_shift_del	p.E23fs	175	137	43.91	27	144	84.21	OV	0.042707	FDR 3.20496e-17
RAD51C	17	56801399	56801400	AG	-	splice_site_del	e7-1	282	121	30.02	58	128	68.82	OV	0.004745	FDR 1.14898e-16
BRCA1	17	41243513	41243513	T	-	frame_shift_del	p.E1346fs	150	102	40.48	36	142	79.78	BRCA	0.018981	FDR 8.09705e-15
BRCA1	17	41246038	41246038	G	-	frame_shift_del	p.R504fs	355	275	43.65	47	153	76.5	OV	0.004745	FDR 1.01404e-14
BRCA1	17	41276045	41276046	CT	-	frame_shift_del	p.E23fs	190	105	35.59	43	127	74.71	OV	0.042707	FDR 1.42476e-14
MSH6	2	48032149	48032149	C	G	nonsense	p.S1180*	56	27	32.53	9	81	90	GBM	0.004745	FDR 1.44783e-14
BRCA2	13	32906495	32906495	G	T	nonsense	p.E294*	88	90	50.56	3	75	96.15	OV	0.004745	FDR 3.26317e-14
ATM	11	108183151	108183151	G	T	nonsense	p.E1978*	155	99	38.98	31	117	79.05	PRAD	0.014236	FDR 9.6096e-14
RAD51C	17	56780562	56780562	C	T	nonsense	p.R193*	77	57	42.54	68	279	80.4	BRCA	0.00949	FDR 1.09118e-13
BRIP1	17	59934505	59934508	TTGT	-	frame_shift_del	p.N97fs	307	204	39.92	93	203	68.58	OV	0.004745	FDR 1.94821e-13
BRCA1	17	41276045	41276046	CT	-	frame_shift_del	p.E23fs	118	68	36.56	42	136	76.4	OV	0.042707	FDR 4.32355e-13
BRCA2	13	32913778	32913778	T	G	nonsense	p.Y1762*	47	23	32.86	5	61	92.42	OV	0.004745	FDR 6.19692e-13
BRCA1	17	41245332	41245333	-	AG	frame_shift_ins	p.K739fs	118	108	47.79	38	170	81.73	OV	0.004745	FDR 1.93624e-12
BRCA1	17	41245091	41245091	G	-	frame_shift_del	p.D821fs	226	192	45.93	53	170	76.23	OV	0.004745	FDR 2.29846e-12
RAD51D	17	33434045	33434045	G	A	nonsense	p.Q168*	211	218	50.46	61	218	78.14	OV	0.004745	FDR 3.06221e-12
BRIP1	17	59821942	59821942	T	GGA	frame_shift_ins	p.K703fs	161	135	45.61	56	181	76.37	OV	0.004745	FDR 1.11945e-11
BRCA1	17	41209079	41209080	-	G	frame_shift_ins	p.Q247fs	315	254	44.64	99	225	69.44	BRCA	0.047452	FDR 2.46074e-11
PALB2	16	23647357	23647358	TC	-	frame_shift_del	p.R170fs	74	55	42.64	39	160	80.4	BRCA	0.00949	FDR 5.33697e-11
BRCA1	17	41209079	41209080	-	G	frame_shift_ins	p.Q247fs	375	298	44.28	239	413	63.34	OV	0.047452	FDR 1.48855e-10
BRCA2	13	32929170	32929170	A	T	nonsense	p.R2394*	207	168	44.56	42	129	75.44	OV	0.004745	FDR 3.22648e-10
BRCA1	17	41242962	41242963	-	GA	frame_shift_ins	p.Q1395fs	56	23	29.11	15	64	81.01	OV	0.004745	FDR 5.03176e-10
BRCA1	17	41276045	41276046	CT	-	frame_shift_del	p.E23fs	128	103	44.59	41	137	76.97	BRCA	0.042707	FDR 5.29659e-10
BRCA1	17	41243513	41243513	T	-	frame_shift_del	p.E1346fs	118	126	51.64	99	325	76.65	OV	0.018981	FDR 9.27373e-10
BRCA2	13	32907420	32907421	-	A	frame_shift_ins	p.I605fs	99	68	40.72	52	151	74.38	OV	0.00949	FDR 1.16766e-09
BRCA1	17	41246652	41246653	AC	-	frame_shift_del	p.V299fs	109	78	41.71	12	63	84	OV	0.004745	FDR 1.68765e-09
BRCA1	17	41199682	41199682	C	T	nonsense	p.W306*	38	52	57.78	15	155	91.18	OV	0.004745	FDR 1.98907e-09
BRCA1	17	41209079	41209080	-	G	frame_shift_ins	p.Q247fs	134	83	38.25	62	139	69.15	STAD	0.047452	FDR 5.72279e-09
BRCA1	17	41276045	41276046	CT	-	frame_shift_del	p.E23fs	130	62	32.29	83	143	63.27	OV	0.042707	FDR 8.20267e-09
FANCM	14	45658326	45658326	C	T	nonsense	p.Q1701*	94	65	40.88	20	76	79.17	HNSC	0.037961	FDR 1.84404e-08
BRCA1	17	41243800	41243800	C	A	nonsense	p.E1250*	94	111	54.15	22	112	83.58	UCEC	0.004745	FDR 7.91079e-08
PALB2	16	23640545	23640545	G	A	nonsense	p.Q856*	77	60	43.8	14	66	82.5	STAD	0.004745	FDR 1.02792e-07
BRCA2	13	32931944	32931945	GT	-	frame_shift_del	p.Q2561fs	100	54	35.06	31	77	71.3	BRCA	0.004745	FDR 1.27031e-07
BRCA1	17	41209079	41209080	-	G	frame_shift_ins	p.Q247fs	93	79	45.93	20	81	80.2	BRCA	0.047452	FDR 1.5106e-07
BRCA2	13	32914438	32914438	T	-	frame_shift_del	p.S1982fs	138	90	39.47	62	130	67.71	OV	0.047452	FDR 1.48211e-07
BRCA2	13	32913044	32913044	G	T	nonsense	p.E1518*	131	111	45.87	47	131	73.6	BRCA	0.004745	FDR 1.47279e-07
BRCA1	17	41243581	41243581	G	A	nonsense	p.Q1323*	105	99	48.53	46	145	75.92	BRCA	0.004745	FDR 2.17811e-07
ATM	11	108173702	108173702	G	-	frame_shift_del	p.D1815fs	110	86	43.88	70	167	70.46	BRCA	0.004745	FDR 3.69109e-07
BRCA2	13	32903605	32903606	TG	-	frame_shift_del	p.V220fs	131	78	37.32	17	52	75.36	BRCA	0.00949	FDR 4.24848e-07
BRCA2	13	32913381	32913381	C	G	nonsense	p.S1630*	88	92	51.11	51	163	76.17	OV	0.004745	FDR 2.12464e-06
BRCA2	13	32914529	32914529	A	T	nonsense	p.K2013*	28	39	58.21	6	69	92	OV	0.004745	FDR 2.71626e-06
BRCA1	17	41209079	41209080	-	G	frame_shift_ins	p.Q247fs	138	114	45.24	25	75	75	OV	0.047452	FDR 3.20071e-06
BRCA2	13	32914438	32914438	T	-	frame_shift_del	p.S1982fs	120	84	41.18	35	84	70.59	OV	0.047452	FDR 3.76162e-06
BRCA1	17	41276045	41276046	CT	-	frame_shift_del	p.E23fs	64	50	43.86	17	64	79.01	OV	0.042707	FDR 5.0358e-06
ABL2	1	179079416	179079416	C	T	splice_site	e11+1	282	157	35.76	199	224	52.83	LGG	0.047452	FDR 8.60779e-06
BRCA1	17	41245073	41245073	G	-	frame_shift_del	p.D825fs	137	121	46.9	62	140	69.31	OV	0.00949	FDR 1.53634e-05
BRCA2	13	32914438	32914438	T	-	frame_shift_del	p.S1982fs	91	87	48.88	30	93	75.61	OV	0.047452	FDR 2.0869e-05
ATM	11	108172487	108172487	C	-	frame_shift_del	p.L1764fs	38	19	33.33	22	59	72.84	LUAD	0.004745	FDR 4.29334e-05
BRCA2	13	32968951	32968951	C	T	nonsense	p.R3128*	40	24	37.5	17	54	76.06	LUSC	0.004745	FDR 4.56157e-05
BRCA1	17	41276045	41276046	CT	-	frame_shift_del	p.E23fs	52	34	39.53	9	36	80	OV	0.042707	FDR 4.54719e-05
RAD51D	17	33433425	33433425	G	A	nonsense	p.R206*	32	35	52.24	6	45	88.24	OV	0.00949	FDR 4.57768e-05
RAD51D	17	33433425	33433425	G	A	nonsense	p.R206*	60	45	42.86	7	33	82.5	OV	0.00949	FDR 5.35054e-05
BRCA1	17	41201209	41201209	G	-	frame_shift_del	p.Q270fs	51	40	43.96	23	72	75.79	OV	0.004745	FDR 6.16948e-05
FANCM	14	45654441	45654441	G	-	frame_shift_del	p.D1513fs	40	22	35.48	50	111	68.94	BRCA	0.004745	FDR 6.8792e-05
BRCA1	17	41244016	41244017	-	A	frame_shift_ins	p.S1177fs	66	38	36.54	44	86	66.15	BRCA	0.004745	FDR 7.43534e-05
BRIP1	17	59871048	59871048	A	C	nonsense	p.Y461*	56	95	62.91	45	205	82	BRCA	0.004745	FDR 8.54312e-05
BRCA1	17	41234535	41234535	C	-	frame_shift_del	p.E1415fs	110	105	48.84	88	190	68.35	UCEC	0.004745	FDR 0.000104594
BRCA1	17	41243513	41243513	T	-	frame_shift_del	p.E1346fs	43	31	41.89	30	82	73.21	BRCA	0.018981	FDR 0.000149111
BRCA1	17	41245587	41245587	T	-	frame_shift_del	p.K654fs	37	15	28.85	29	58	66.67	OV	0.004745	FDR 0.000170864
BRCA1	17	41276045	41276046	CT	-	frame_shift_del	p.E23fs	85	66	43.71	40	87	68.5	UCEC	0.042707	FDR 0.000269504
BAP1	3	52436624	52436624	G	A	nonsense	p.Q684*	122	117	48.75	58	127	68.28	KIRC	0.004745	FDR 0.000323248
BRCA2	13	32914438	32914438	T	-	frame_shift_del	p.S1982fs	81	71	46.71	25	66	72.53	OV	0.047452	FDR 0.000460181
BRCA2	13	32937541	32937542	-	C	frame_shift_ins	p.L2735fs	226	187	45.28	150	222	59.68	BRCA	0.004745	FDR 0.000524656
BRCA2	13	32913837	32913838	AA	-	frame_shift_del	p.N1784fs	30	39	56.52	19	89	82.41	BRCA	0.00949	FDR 0.000574721
ATM	11	108121753	108121754	AG	-	frame_shift_del	p.E522fs	121	69	36.32	72	96	57.14	LUAD	0.023726	FDR 0.000880629
BRCA2	13	32913604	32913607	AATA	-	frame_shift_del	p.N1706fs	75	56	42.75	19	47	71.21	OV	0.004745	FDR 0.0008954
BRCA1	17	41246625	41246625	C	-	frame_shift_del	p.S308fs	79	55	41.04	33	65	66.33	BRCA	0.004745	FDR 0.00102659
RAD51C	17	56780562	56780562	C	T	nonsense	p.R193*	44	35	44.3	16	47	74.6	OV	0.00949	FDR 0.00125575
ATM	11	108216491	108216491	G	-	frame_shift_del	p.E2814fs	46	25	35.21	24	48	66.67	BRCA	0.004745	FDR 0.00128614
MRE11A	11	94180442	94180442	G	A	nonsense	p.R579*	140	119	45.95	191	291	60.37	UCEC	0.00949	FDR 0.00132811
PALB2	16	23646388	23646388	G	-	frame_shift_del	p.T494fs	138	87	38.67	111	141	55.95	OV	0.004745	FDR 0.00152051
BRCA2	13	32930687	32930687	C	T	nonsense	p.R2520*	91	85	48.3	33	77	70	STAD	0.014236	FDR 0.00151769
ATM	11	108165719	108165720	-	CT	frame_shift_ins	p.K1614fs	78	40	33.9	36	53	59.55	LUAD	0.004745	FDR 0.00218927
FANCM	14	45628392	45628393	-	A	frame_shift_ins	p.Q498fs	31	20	39.22	13	36	73.47	BRCA	0.004745	FDR 0.00260841
BAP1	3	52441973	52441973	C	T	splice_site	e5+1	29	24	45.28	13	43	76.79	KIRC	0.004745	FDR 0.00260489
BRCA2	13	32968863	32968863	C	G	nonsense	p.Y3098*	25	27	51.92	8	38	82.61	BRCA	0.004745	FDR 0.0025986
ATM	11	108121753	108121754	AG	-	frame_shift_del	p.E522fs	130	79	37.8	36	53	59.55	STAD	0.023726	FDR 0.00425485
BRCA1	17	41209079	41209080	-	G	frame_shift_ins	p.Q247fs	54	33	37.93	74	110	59.78	BRCA	0.047452	FDR 0.00553872
PALB2	16	23649207	23649210	ACAA	-	frame_shift_del	p.Q60fs	62	33	34.74	39	56	58.95	STAD	0.00949	FDR 0.00619153
BRCA2	13	32906640	32906640	A	-	frame_shift_del	p.K343fs	69	73	51.41	34	79	69.91	OV	0.004745	FDR 0.0100007
BRCA1	17	41243513	41243513	T	-	frame_shift_del	p.E1346fs	43	37	46.25	22	52	70.27	OV	0.018981	FDR 0.00997097
BRCA1	17	41215906	41215906	C	-	frame_shift_del	p.V204fs	96	64	40	53	74	58.27	BRCA	0.004745	FDR 0.0128832
BRCA2	13	32914438	32914438	T	-	frame_shift_del	p.S1982fs	121	116	48.95	62	108	63.53	OV	0.047452	FDR 0.0153328
BRCA1	17	41256250	41256251	-	T	frame_shift_ins	p.E111fs	409	278	40.47	271	262	49.16	BRCA	0.004745	FDR 0.0162866
ATM	11	108115640	108115640	T	-	frame_shift_del	p.Y264fs	36	15	29.41	48	59	55.14	PRAD	0.004745	FDR 0.0172506
DDX11	12	31256740	31256740	G	A	splice_site	e26-1	121	64	34.59	159	147	48.04	LAML	0.00949	FDR 0.0241897
BRCA2	13	32914438	32914438	T	-	frame_shift_del	p.S1982fs	98	74	43.02	31	49	61.25	OV	0.047452	FDR 0.0318027
PALB2	16	23649207	23649210	ACAA	-	frame_shift_del	p.Q60fs	38	23	37.7	19	30	61.22	LUAD	0.00949	FDR 0.063521
PALB2	16	23647357	23647358	TC	-	frame_shift_del	p.R170fs	136	104	43.33	63	80	55.94	STAD	0.00949	FDR 0.0728457
MSH6	2	48033981	48033982	-	TTGA	frame_shift_ins	p.K1357fs	72	50	40.98	53	68	56.2	BRCA	0.028471	FDR 0.0776238
HLA-G	6	29796574	29796574	A	T	nonsense	p.K205*	66	59	46.83	46	73	60.83	LGG	0.004745	FDR 0.089819
BRCA1	17	41276045	41276046	CT	-	frame_shift_del	p.E23fs	80	69	46.31	27	44	61.97	OV	0.042707	FDR 0.0972408
PIK3C2G	12	18691246	18691246	G	-	frame_shift_del	p.M1160fs	42	32	43.24	53	77	59.23	LUAD	0.014236	FDR 0.102221
MAP3K15	X	19392724	19392724	G	A	nonsense	p.R714*	83	59	41.55	90	105	53.3	LAML	0.00949	FDR 0.10491
EPPK1	8	144941508	144941508	C	A	nonsense	p.E1972*	42	33	42.86	19	31	59.62	STAD	0.00949	FDR 0.149318
MSH6	2	48033745	48033748	AAGC	-	frame_shift_del	p.A1320fs	39	19	32.76	35	37	51.39	UCEC	0.004745	FDR 0.151866
FANCM	14	45636336	45636336	C	T	nonsense	p.R658*	31	38	55.07	14	33	70.21	BRCA	0.018981	FDR 0.180082
FANCG	9	35075554	35075554	G	C	nonsense	p.Y447*	62	65	51.18	49	80	62.02	UCEC	0.004745	FDR 0.194518
BRCA2	13	32900752	32900752	T	G	splice_site	e6+2	117	118	50.21	42	64	60.38	OV	0.004745	FDR 0.203016
XRCC2	7	152345927	152345927	G	A	nonsense	p.R215*	37	40	51.95	20	39	66.1	UCEC	0.00949	FDR 0.201873
ABL2	1	179079416	179079416	C	T	splice_site	e11+1	144	160	52.46	133	191	58.95	BRCA	0.047452	FDR 0.250636
BRIP1	17	59761211	59761211	A	-	frame_shift_del	p.S1066fs	178	173	49.29	148	180	54.88	UCEC	0.014236	FDR 0.342552
CNKSR1	1	26507075	26507075	G	A	nonsense	p.W55*	57	41	41.41	33	38	52.78	BRCA	0.033216	FDR 0.370197
EPPK1	8	144940683	144940683	G	A	nonsense	p.Q2247*	161	28	14.81	97	28	22.4	LGG	0.028471	FDR 0.461249
BRIP1	17	59793412	59793412	G	A	nonsense	p.R798*	29	23	44.23	22	29	56.86	LGG	0.018981	FDR 0.463354
HIST1H1E	6	26156845	26156846	-	C	frame_shift_ins	p.N77fs	53	37	41.11	41	43	51.19	STAD	0.004745	FDR 0.475536
ATM	11	108106511	108106514	TTCT	-	frame_shift_del	p.S151fs	75	53	41.41	54	54	50	STAD	0.004745	FDR 0.481589
RAD50	5	131931451	131931452	-	A	frame_shift_ins	p.K723fs	192	74	27.82	172	88	33.85	GBM	0.023726	FDR 0.48818
FANCA	16	89824989	89824989	G	A	nonsense	p.Q993*	123	94	43.32	115	112	49.34	PRAD	0.004745	FDR 0.487244
DIS3	13	73352417	73352418	-	T	frame_shift_ins	p.M163fs	43	37	46.25	29	37	56.06	HNSC	0.037961	FDR 0.493702
BRIP1	17	59760676	59760677	AT	-	frame_shift_del	p.M1244fs	176	82	31.78	143	87	37.83	KIRC	0.00949	FDR 0.509928
FANCC	9	97873912	97873912	C	A	nonsense	p.G388*	60	39	39.39	98	88	47.31	LAML	0.004745	FDR 0.509414
FANCA	16	89831438	89831438	G	A	nonsense	p.R880*	46	23	33.33	33	27	45	LUSC	0.004745	FDR 0.518686
PIK3C2G	12	18691246	18691246	G	-	frame_shift_del	p.M1160fs	82	55	40.15	54	50	48.08	OV	0.014236	FDR 0.527497
DDX11	12	31250818	31250818	G	C	splice_site	e17-1	73	58	43.94	81	84	50.3	KIRC	0.028471	FDR 0.539371
XRCC2	7	152357811	152357811	A	-	frame_shift_del	p.F32fs	72	58	44.62	79	83	51.23	STAD	0.023726	FDR 0.537941
PMS2	7	6043613	6043613	G	A	nonsense	p.R9*	72	32	30.77	64	42	39.62	HNSC	0.014236	FDR 0.540074
PIK3C2G	12	18491425	18491428	CAAA	-	frame_shift_del	p.Q448fs	121	61	33.52	51	36	41.38	OV	0.023726	FDR 0.569956
DIS3	13	73350209	73350209	T	-	frame_shift_del	p.I226fs	36	16	30.77	43	31	41.89	LAML	0.004745	FDR 0.583904
MAP3K15	X	19380942	19380945	TCTT	-	frame_shift_del	p.K1029fs	122	72	37.11	60	47	43.93	BRCA	0.023726	FDR 0.59146
ERCC2	19	45856554	45856555	AA	-	frame_shift_del	p.F568fs	79	56	41.48	82	75	47.77	BRCA	0.028471	FDR 0.587787
ERCC2	19	45872238	45872238	C	A	nonsense	p.E66*	100	102	50.5	91	110	54.73	UCEC	0.004745	FDR 0.61313
MSH6	2	48033769	48033770	-	TCAG	frame_shift_ins	p.L1330fs	41	14	25.45	62	34	35.42	GBM	0.004745	FDR 0.6292
MUTYH	1	45797760	45797760	T	C	splice_site	e11-2	65	55	45.83	47	51	51.52	STAD	0.00949	FDR 0.629465
RAD50	5	131977896	131977896	G	-	frame_shift_del	p.R1260fs	69	60	46.51	56	61	52.14	KIRC	0.004745	FDR 0.636876
APITD1	1	10502373	10502373	C	T	nonsense	p.R110*	45	38	45.78	54	59	52.21	GBM	0.00949	FDR 0.635915
DIS3	13	73352417	73352418	-	T	frame_shift_ins	p.M163fs	59	38	39.18	50	43	46.24	STAD	0.037961	FDR 0.658367
FANCG	9	35075275	35075275	C	G	splice_site	e11+1	61	65	51.59	68	83	54.61	LUAD	0.014236	FDR 0.754154
BRCA2	13	32913285	32913288	TCAA	-	frame_shift_del	p.N1599fs	86	46	34.85	99	66	40	STAD	0.004745	FDR 0.758036
ATM	11	108202673	108202676	CAAA	-	frame_shift_del	p.N2567fs	126	53	29.61	80	43	34.96	LAML	0.004745	FDR 0.760617
RAD51C	17	56772369	56772370	-	A	frame_shift_ins	p.Y75fs	40	36	47.37	43	47	52.22	LAML	0.004745	FDR 0.772486
ATM	11	108100002	108100002	C	T	nonsense	p.Q95*	33	43	55.84	28	41	59.42	BRCA	0.004745	FDR 0.779258
RAD51C	17	56770094	56770094	G	-	frame_shift_del	p.F32fs	120	57	32.2	114	66	36.67	PRAD	0.004745	FDR 0.783115
ATM	11	108216477	108216477	A	-	frame_shift_del	p.K2811fs	29	26	47.27	39	43	52.44	LUAD	0.004745	FDR 0.780554
MSH6	2	48033981	48033982	-	TTGA	frame_shift_ins	p.K1357fs	128	77	37.56	94	67	41.61	UCEC	0.028471	FDR 0.777597
MAP3K15	X	19389517	19389518	-	C	frame_shift_ins	p.F912fs	57	65	53.28	45	57	55.88	UCEC	0.00949	FDR 0.791358
EME1	17	48453264	48453265	AG	-	frame_shift_del	p.N233fs	124	76	38	109	78	41.71	KIRC	0.004745	FDR 0.791344
FANCM	14	45658326	45658326	C	T	nonsense	p.Q1701*	121	131	51.98	110	125	53.19	BRCA	0.037961	FDR 0.872414
EPPK1	8	144942010	144942010	G	C	nonsense	p.Y1804*	50	50	50	51	56	52.34	PRAD	0.00949	FDR 0.872266
PMS2	7	6026709	6026709	G	A	nonsense	p.R563*	39	40	50.63	37	41	52.56	UCEC	0.004745	FDR 0.917348
BCR	22	23656161	23656161	C	G	nonsense	p.S1155*	153	136	47.06	193	180	48.13	HNSC	0.004745	FDR 0.91413
RAD50	5	131953874	131953874	C	T	nonsense	p.R1093*	143	123	46.24	192	174	47.54	GBM	0.004745	FDR 0.913629
MRE11A	11	94219234	94219234	A	C	nonsense	p.L60*	87	71	44.94	100	88	46.81	LAML	0.004745	FDR 0.921275
XPC	3	14190232	14190232	C	T	splice_site	e13-1	38	25	39.68	37	29	43.94	GBM	0.004745	FDR 0.921749
CYP1B1	2	38298227	38298227	G	A	nonsense	p.Q424*	49	50	50.51	37	40	51.95	KIRC	0.004745	FDR 0.921764
FANCM	14	45636336	45636336	C	T	nonsense	p.R658*	107	114	51.58	94	102	51.78	BRCA	0.018981	FDR 0.932739
PMS2	7	6043320	6043320	C	T	splice_site	e4+1	33	27	45	26	24	48	HNSC	0.004745	FDR 0.936818
PIK3C2G	12	18716433	18716433	G	A	splice_site	e27+1	45	42	47.73	34	34	50	LUAD	0.004745	FDR 0.934824
ATM	11	108117813	108117816	AAAG	-	frame_shift_del	p.E343fs	33	22	40	28	22	44	LGG	0.004745	FDR 0.942004
PIK3C2G	12	18719992	18719992	G	A	splice_site	e28+1	53	53	50	28	29	50.88	STAD	0.014236	FDR 0.95229
PIK3C2G	12	18491455	18491456	AA	-	frame_shift_del	p.L458fs	176	150	46.01	193	169	46.69	BRCA	0.004745	FDR 0.946642
BRCA2	13	32914356	32914356	C	A	nonsense	p.S1955*	53	58	52.25	40	44	52.38	BRCA	0.004745	FDR 0.942239
BRCA2	13	32921023	32921024	-	T	frame_shift_ins	p.P2334fs	58	31	34.83	35	22	38.6	LUSC	0.004745	FDR 0.955264
DDX11	12	31256907	31256907	C	A	nonsense	p.C951*	69	48	40.68	61	46	42.99	BRCA	0.018981	FDR 0.955171
ATM	11	108198392	108198395	TACA	-	frame_shift_del	p.Y2334fs	41	29	41.43	39	30	43.48	PRAD	0.004745	FDR 0.986016
MUTYH	1	45800135	45800135	G	A	nonsense	p.Q15*	109	76	40.86	93	68	42.24	LGG	0.004745	FDR 0.981059
MAP3K15	X	19433376	19433376	C	A	splice_site	e8-1	62	65	51.18	91	93	50.54	UCEC	0.018981	FDR 0.985517
MRE11A	11	94180442	94180442	G	A	nonsense	p.R579*	121	105	46.46	246	214	46.42	UCEC	0.00949	FDR 0.984285
PALB2	16	23641307	23641308	AT	-	frame_shift_del	p.M723fs	114	84	42.42	112	84	42.86	OV	0.004745	FDR 1
XRCC2	7	152357811	152357811	A	-	frame_shift_del	p.F32fs	45	39	46.43	44	38	46.34	STAD	0.023726	FDR 1
FANCM	14	45658326	45658326	C	T	nonsense	p.Q1701*	131	127	49.22	197	185	48.43	BRCA	0.037961	FDR 1
ATM	11	108183151	108183151	G	T	nonsense	p.E1978*	119	112	48.48	104	95	47.74	STAD	0.014236	FDR 1
BRIP1	17	59760756	59760756	C	T	nonsense	p.W1217*	75	49	39.2	77	52	40.31	GBM	0.004745	FDR 1
DIS3	13	73355096	73355096	G	A	nonsense	p.Q92*	32	33	50.77	28	27	49.09	LAML	0.014236	FDR 1
PIK3C2G	12	18491425	18491428	CAAA	-	frame_shift_del	p.Q448fs	56	35	38.46	58	38	39.58	GBM	0.023726	FDR 1
DDX11	12	31255428	31255429	-	T	frame_shift_ins	p.E781fs	64	38	37.25	58	36	38.3	LAML	0.00949	FDR 1
FANCC	9	98011507	98011507	C	-	frame_shift_del	p.D23fs	31	30	49.18	33	30	47.62	HNSC	0.014236	FDR 1
BRCA2	13	32914349	32914349	G	T	nonsense	p.E1953*	105	91	46.19	112	94	45.63	BRCA	0.004745	FDR 1
BRCA1	17	41199716	41199716	A	T	nonsense	p.C675*	41	55	57.29	64	73	53.28	KIRC	0.014236	FDR 1
PARP3	3	51979875	51979875	C	T	nonsense	p.Q347*	46	49	51.58	69	67	48.91	GBM	0.047452	FDR 1
PIK3C2G	12	18800900	18800900	C	T	nonsense	p.R1467*	42	44	51.16	69	66	48.89	BRCA	0.00949	FDR 1
BRIP1	17	59793412	59793412	G	A	nonsense	p.R798*	27	44	60.27	64	80	55.56	LUSC	0.018981	FDR 1
PIK3C2G	12	18491425	18491428	CAAA	-	frame_shift_del	p.Q448fs	64	42	39.62	59	39	39.8	UCEC	0.023726	FDR 1
CNKSR1	1	26510774	26510774	G	A	nonsense	p.W74*	132	105	44.12	90	69	43.4	HNSC	0.00949	FDR 1
BRIP1	17	59821794	59821795	TT	-	frame_shift_del	p.K752fs	102	54	34.62	146	79	35.11	LUSC	0.004745	FDR 1
BRCA1	17	41256884	41256884	C	A	splice_site	e4+1	37	31	45.59	29	23	44.23	LUAD	0.004745	FDR 1
RAD50	5	131973895	131973895	C	T	nonsense	p.R1200*	38	32	45.71	52	41	44.09	GBM	0.004745	FDR 1
PIK3C2G	12	18747475	18747478	AGTT	-	frame_shift_del	p.V1354fs	328	167	33.74	58	30	34.09	OV	0.023726	FDR 1
ERCC2	19	45856554	45856555	AA	-	frame_shift_del	p.F568fs	48	47	49.47	38	33	46.48	OV	0.028471	FDR 1
MSH6	2	48033981	48033982	-	TTGA	frame_shift_ins	p.K1357fs	97	83	46.11	87	69	44.23	BRCA	0.028471	FDR 1
ERCC2	19	45856038	45856039	-	C	frame_shift_ins	p.V623fs	54	40	42.55	33	23	41.07	BRCA	0.014236	FDR 1
PIK3C2G	12	18641505	18641505	T	-	frame_shift_del	p.I876fs	277	244	46.83	255	211	45.28	KIRC	0.00949	FDR 1
POLK	5	74892973	74892976	AATC	-	frame_shift_del	p.Q820fs	59	35	37.23	65	38	36.89	PRAD	0.004745	FDR 1
BRCA2	13	32930687	32930687	C	T	nonsense	p.R2520*	237	260	52.31	190	186	49.21	OV	0.014236	FDR 1
EME2	16	1826193	1826197	TCCTG	-	frame_shift_del	p.F430fs	53	29	35.37	138	75	35.21	STAD	0.004745	FDR 1
BRIP1	17	59761211	59761211	A	-	frame_shift_del	p.S1066fs	126	104	45.22	189	145	43.41	LUAD	0.014236	FDR 1
POLK	5	74892384	74892385	-	A	frame_shift_ins	p.T622fs	257	162	38.66	207	125	37.65	PRAD	0.004745	FDR 1
DIS3	13	73335783	73335783	C	G	splice_site	e18+1	71	90	55.9	160	161	50	BRCA	0.00949	FDR 1
DIS3	13	73352417	73352418	-	T	frame_shift_ins	p.M163fs	106	88	45.36	356	269	43.04	BRCA	0.037961	FDR 1
DDX11	12	31250932	31250932	G	A	splice_site	e17+1	83	36	30.25	75	32	29.91	LGG	0.004745	FDR 1
FANCA	16	89831344	89831344	C	T	nonsense	p.W911*	55	59	51.75	68	58	45.67	STAD	0.004745	FDR 1
HLA-G	6	29797323	29797323	C	T	nonsense	p.Q255*	92	86	47.78	97	77	44.25	LGG	0.014236	FDR 1
PMS2	7	6027179	6027179	A	T	nonsense	p.L406*	41	33	44.59	48	33	40.74	LGG	0.004745	FDR 1
EME1	17	48452636	48452636	T	-	frame_shift_del	p.F23fs	56	39	41.05	118	74	38.54	KIRC	0.004745	FDR 1
DIS3	13	73335783	73335783	C	G	splice_site	e18+1	24	28	53.85	49	40	44.94	LUAD	0.00949	FDR 1
MSH6	2	48033448	48033449	-	ATTA	frame_shift_ins	p.V1253fs	68	21	23.6	72	22	23.4	HNSC	0.004745	FDR 1
BRCA2	13	32914438	32914438	T	-	frame_shift_del	p.S1982fs	106	85	44.5	101	69	40.59	OV	0.047452	FDR 1
MSH6	2	48025965	48025966	-	AC	frame_shift_ins	p.V281fs	111	71	39.01	88	50	36.23	UCEC	0.004745	FDR 1
BRIP1	17	59857621	59857621	C	T	splice_site	e12+1	32	19	37.25	130	68	34.17	BRCA	0.004745	FDR 1
DDX11	12	31249834	31249834	C	T	nonsense	p.R558*	21	27	56.25	35	27	43.55	STAD	0.014236	FDR 1
CNKSR1	1	26507075	26507075	G	A	nonsense	p.W55*	25	33	55.93	55	43	43.43	UCEC	0.033216	FDR 1
DIS3	13	73352417	73352418	-	T	frame_shift_ins	p.M163fs	41	19	31.67	49	20	28.99	LUAD	0.037961	FDR 1
ABL2	1	179079416	179079416	C	T	splice_site	e11+1	226	213	48.19	244	184	42.99	HNSC	0.047452	FDR 1
MAP3K15	X	19380942	19380945	TCTT	-	frame_shift_del	p.K1029fs	121	98	44.75	147	93	38.75	GBM	0.023726	FDR 1
PALB2	16	23641423	23641423	G	-	frame_shift_del	p.R686fs	79	60	43.17	66	38	36.54	PRAD	0.004745	FDR 1
PALB2	16	23632748	23632748	A	-	frame_shift_del	p.F1016fs	52	42	44.68	35	20	36.36	HNSC	0.004745	FDR 1
BRCA2	13	32914438	32914438	T	-	frame_shift_del	p.S1982fs	43	32	42.67	39	21	35	BRCA	0.047452	FDR 1
RAD51C	17	56770101	56770101	C	T	nonsense	p.Q33*	110	113	50.67	116	80	40.82	LAML	0.004745	FDR 1
ATM	11	108202678	108202679	AG	-	frame_shift_del	p.D2569fs	43	34	44.16	38	21	35.59	HNSC	0.004745	FDR 1
CNKSR1	1	26509704	26509704	C	-	frame_shift_del	p.T215fs	75	48	39.02	113	57	33.53	OV	0.00949	FDR 1
BRCA1	17	41234556	41234556	G	A	nonsense	p.Q1408*	44	56	56	53	35	39.77	PRAD	0.004745	FDR 1
ABL2	1	179076951	179076951	G	A	nonsense	p.Q1151*	49	56	53.33	61	39	39	PRAD	0.004745	FDR 1
CYP1B1	2	38298106	38298107	-	A	frame_shift_ins	p.S464fs	39	35	47.3	38	21	35.59	STAD	0.004745	FDR 1
FANCC	9	97934319	97934320	-	T	frame_shift_ins	p.N152fs	41	26	38.81	53	24	31.17	STAD	0.004745	FDR 1
FANCC	9	97912338	97912338	G	A	nonsense	p.R185*	37	28	43.08	50	24	32.43	LUSC	0.023726	FDR 1
RAD50	5	131945032	131945035	AAAG	-	frame_shift_del	p.E995fs	43	34	44.16	65	32	32.99	UCEC	0.00949	FDR 1
ERCC2	19	45856554	45856555	AA	-	frame_shift_del	p.F568fs	86	55	39.01	73	33	31.13	KIRC	0.028471	FDR 1
ABL2	1	179078520	179078521	TT	-	frame_shift_del	p.D629fs	67	46	40.71	87	40	31.5	LGG	0.004745	FDR 1
PARP3	3	51979875	51979875	C	T	nonsense	p.Q347*	55	43	43.88	33	15	31.25	LGG	0.047452	FDR 1
FANCM	14	45650909	45650910	-	T	splice_site_ins	e16+1	28	29	50.88	61	30	32.97	KIRC	0.004745	FDR 1
ERCC2	19	45856554	45856555	AA	-	frame_shift_del	p.F568fs	24	29	54.72	40	19	32.2	KIRC	0.028471	FDR 1
PARP3	3	51979140	51979140	C	-	frame_shift_del	p.S262fs	131	103	44.02	105	49	31.82	KIRC	0.004745	FDR 1
HLA-G	6	29797323	29797323	C	T	nonsense	p.Q255*	92	89	49.17	119	56	32	STAD	0.014236	FDR 1
FANCG	9	35074967	35074967	G	-	frame_shift_del	p.A533fs	188	127	40.32	123	55	30.9	PRAD	0.004745	FDR 1
MRE11A	11	94180448	94180448	T	-	frame_shift_del	p.R577fs	150	123	45.05	197	91	31.6	LUAD	0.004745	FDR 1
PIK3C2G	12	18435554	18435554	C	A	nonsense	p.S180*	42	23	35.38	51	18	26.09	BRCA	0.004745	FDR 1
PARP3	3	51976725	51976725	G	A	splice_site	e1+1	33	34	50.75	46	20	30.3	KIRC	0.004745	FDR 1
MUTYH	1	45799233	45799233	C	-	frame_shift_del	p.G67fs	27	31	53.45	42	17	28.81	LGG	0.004745	FDR 1
PALB2	16	23647108	23647109	-	A	frame_shift_ins	p.S254fs	103	88	46.07	151	59	28.1	HNSC	0.014236	FDR 1
BRIP1	17	59861685	59861685	A	-	frame_shift_del	p.I525fs	116	88	43.14	80	31	27.93	STAD	0.004745	FDR 1
MSH6	2	48033981	48033982	-	TTGA	frame_shift_ins	p.K1357fs	65	62	48.82	271	104	27.73	BRCA	0.028471	FDR 1
PIK3C2G	12	18747475	18747478	AGTT	-	frame_shift_del	p.V1354fs	37	25	40.32	88	31	26.05	BRCA	0.023726	FDR 1
EPPK1	8	144940683	144940683	G	A	nonsense	p.Q2247*	73	17	18.89	79	13	14.13	LGG	0.028471	FDR 1
FANCM	14	45658445	45658446	-	A	frame_shift_ins	p.T1740fs	149	90	37.66	156	57	26.76	KIRC	0.004745	FDR 1
XRCC2	7	152357811	152357811	A	-	frame_shift_del	p.F32fs	71	62	46.62	76	28	26.92	STAD	0.023726	FDR 1
CNKSR1	1	26507075	26507075	G	A	nonsense	p.W55*	65	61	48.41	39	14	26.42	OV	0.033216	FDR 1
FANCA	16	89858442	89858445	CCAA	-	frame_shift_del	p.V372fs	62	29	31.87	110	32	22.54	HNSC	0.023726	FDR 1
XRCC2	7	152357811	152357811	A	-	frame_shift_del	p.F32fs	95	68	41.72	73	23	23.96	BRCA	0.023726	FDR 1
BRIP1	17	59761199	59761199	A	-	frame_shift_del	p.S1070fs	139	138	49.82	294	86	22.63	BRCA	0.004745	FDR 1
XPC	3	14199819	14199819	T	A	nonsense	p.K522*	122	138	53.08	127	36	22.09	KIRC	0.004745	FDR 1
XRCC2	7	152345741	152345741	C	-	frame_shift_del	p.V277fs	33	22	40	47	10	17.54	LUAD	0.004745	FDR 1
PIK3C2G	12	18649003	18649003	C	G	nonsense	p.S934*	194	151	43.77	140	30	17.65	BRCA	0.018981	FDR 1
MAP3K15	X	19379683	19379683	G	T	nonsense	p.Y1068*	33	26	44.07	82	16	16.33	BRCA	0.00949	FDR 1
MSH6	2	48033981	48033982	-	TTGA	frame_shift_ins	p.K1357fs	58	23	28.4	84	15	15.15	STAD	0.028471	FDR 1
MSH6	2	48033981	48033982	-	TTGA	frame_shift_ins	p.K1357fs	71	36	33.64	38	7	15.56	STAD	0.028471	FDR 1
FANCG	9	35074486	35074486	G	A	nonsense	p.R548*	85	78	47.85	76	13	14.61	LUAD	0.004745	FDR 1
CNKSR1	1	26509704	26509704	C	-	frame_shift_del	p.T215fs	185	119	39.14	172	29	14.43	HNSC	0.00949	FDR 1
DIS3	13	73351629	73351629	C	A	nonsense	p.E195*	46	44	48.89	38	4	9.52	LUSC	0.018981	FDR 1
CYP1B1	2	38298287	38298288	-	GGTGGCATGA	frame_shift_ins	p.T403fs	36	25	40.98	27	2	6.9	OV	0.014236	FDR 1
EME1	17	48453303	48453304	-	A	frame_shift_ins	p.E246fs	163	132	44.75	299	8	2.61	OV	0.004745	FDR 1
ATM	11	108206633	108206633	T	G	nonsense	p.L2738*	64	59	47.97	79	1	1.25	PRAD	0.004745	FDR 1
MAP3K15	X	19416381	19416381	G	A	nonsense	p.R509*	466	299	39.03	239	2	0.83	OV	0.004745	FDR 1
