# Supplementary material for: Patterns and functional implications of rare germline variants across 12 cancer types
Source: Nat Commun. 2015 Dec 22;6:10086. doi: 10.1038/ncomms10086 (PMC4703835; doi:10.1038/ncomms10086)
Supplement: Supplementary Data 11 — Gene-based LOH analysis for rare missense variants in 624 cancer associated genes. [file ncomms10086-s12.xlsx]

## Sheet: supplementary data 11
Supplementary Data 11. Gene-based LOH analysis for rare missense variants in 624 cancer associated gene
GENE	P-VALUE	FDR
BRCA1	0.000723162	0.00433897
ATM	0.00115917	0.00433897
BRCA2	0.0650089	0.130018
RAD51C	0.100971	0.151457
BRIP1	0.2581	0.309719
RAD51D	0.329114	0.329114
