# Supplementary material for: Patterns and functional implications of rare germline variants across 12 cancer types
Source: Nat Commun. 2015 Dec 22;6:10086. doi: 10.1038/ncomms10086 (PMC4703835; doi:10.1038/ncomms10086)
Supplement: Supplementary Data 13 — LOH analysis of rare missense variants for discovering hotspot clusters. [file ncomms10086-s14.xlsx]

## Sheet: supplementary data 13
Supplementary Data 13. LOH analysis of rare missense variants for discovering hotspot clusters
Rank	Region	PVAL	FDR
RANK 1:	(EPPK1: 1635 to 1726)	0.000103934	0.00311802
RANK 2:	(PARP3: 144 to 283)	0.000307675	0.00461512
RANK 3:	(ATM: 2459 to 2717)	0.000341543	0.00341543
RANK 4:	(BRCA1: 61 to 246)	0.000521565	0.00391174
RANK 5:	(ERCC2: 695 to 754)	0.000642717	0.0038563
RANK 6:	(FANCM: 730 to 918)	0.000980384	0.00490192
RANK 7:	(XRCC2: 61 to 124)	0.00145912	0.00625336
RANK 8:	(FANCA: 951 to 1172)	0.00208146	0.00780546
RANK 9:	(MRE11A: 404 to 649)	0.00211454	0.00704848
RANK 10:	(FANCM: 1331 to 1362)	0.00250535	0.00751604
RANK 11:	(EME1: 211 to 326)	0.00287926	0.00785252
RANK 12:	(BRCA1: 612 to 857)	0.0062893	0.0157233
RANK 13:	(FANCA: 654 to 795)	0.00878727	0.0202783
RANK 14:	(RAD50: 1191 to 1264)	0.0104738	0.0224439
RANK 15:	(PMS2: 418 to 519)	0.0117607	0.0235214
RANK 16:	(MAP3K15: 539 to 738)	0.0120209	0.0225392
RANK 17:	(FANCG: 106 to 279)	0.01212	0.0213883
RANK 18:	(FANCC: 334 to 407)	0.0154793	0.0257989
RANK 19:	(XPC: 13 to 112)	0.0159463	0.0251784
RANK 20:	(EPPK1: 2073 to 2198)	0.0251759	0.0377639
RANK 21:	(FANCM: 1868 to 1945)	0.02761	0.0394429
RANK 22:	(RAD50: 763 to 884)	0.0383595	0.0523085
RANK 23:	(BRCA1: 1579 to 1788)	0.040442	0.0527505
RANK 24:	(BRCA2: 2665 to 2786)	0.049979	0.0624737
RANK 25:	(BRCA2: 1109 to 1234)	0.0540216	0.064826
RANK 26:	(ATM: 337 to 532)	0.0598629	0.0690726
RANK 27:	(ATM: 978 to 1113)	0.0607141	0.0674601
RANK 28:	(EPPK1: 116 to 307)	0.0707857	0.0758418
RANK 29:	(MAP3K15: 897 to 1048)	0.0889327	0.0919993
RANK 30:	(BRCA2: 2969 to 3124)	0.088987	0.088987
