# Supplementary material for: Patterns and functional implications of rare germline variants across 12 cancer types
Source: Nat Commun. 2015 Dec 22;6:10086. doi: 10.1038/ncomms10086 (PMC4703835; doi:10.1038/ncomms10086)
Supplement: Supplementary Data 15 — Somatic and Germline Mutation Relationship (mutual exclusive/co-occuring) across 12 cancer types. The genes used are 34 burden test significant genes and recurrent mutated genes (>= 5 somatic mutations across all cancer types). [file ncomms10086-s16.xlsx]

## Sheet: supplementary data 15
Supplementary Data 15. Somatic and Germline Mutation relationship (mutually exclusivity/co-occuring) across 12 cancer types
34 burden test signficant genes and recurrently mutated genes (with ≥ 5 somatic mutations across cancer types) across 12 cancer types
Co-occurrence Test
Gene1	Gene2	Count of Gene1	Count of Gene2	Co-occurrence Count	Mutually exclusivity Count	Permutation Count of Gene1	Permutation Count of Gene2	Permutation co-occurrence Count	Permutation mutually exclusivity Count	P-value of Co-occurrence	P-value of exclusivity
TP53	BRCA1	708	53	29	703	708	53	13.3563	734.287	0	1
RPL22	MSH6	27	11	2	34	27	11	0.1102	37.7796	0.004	1
DDX11	PMS2	5	5	1	8	5	5	0.0089	9.9822	0.0089	1
CHD4	MRE11A	6	4	1	8	6	4	0.0091	9.9818	0.0091	1
ALPK2	PMS2	5	5	1	8	5	5	0.0097	9.9806	0.0096	0.9999
FAT3	FANCG	5	6	1	9	5	6	0.0106	10.9788	0.0106	1
VHL	EME1	11	3	1	12	11	3	0.0125	13.975	0.0124	0.9999
DDX11	FANCA	5	8	1	11	5	8	0.0141	12.9718	0.014	0.9999
IDH1	HLAG	198	3	2	197	198	3	0.2217	200.557	0.015	0.9994
ERBB3	XRCC2	6	7	1	11	6	7	0.0162	12.9676	0.0162	1
CHD4	XRCC2	6	7	1	11	6	7	0.0168	12.9664	0.0166	0.9998
ERBB3	FANCA	6	8	1	12	6	8	0.0175	13.965	0.0173	0.9998
CHEK2	HLAG	18	3	1	19	18	3	0.0225	20.955	0.0224	0.9999
VEZF1	DDX11	6	12	1	16	6	12	0.0266	17.9468	0.0264	0.9998
NFE2L2	RAD50	10	8	1	16	10	8	0.0299	17.9402	0.0299	1
CHEK2	FANCG	18	6	1	22	18	6	0.0381	23.9238	0.0376	0.9995
PPP2R1A	DDX11	8	12	1	18	8	12	0.038	19.924	0.0376	0.9996
PIK3R1	RAD50	13	8	1	19	13	8	0.0383	20.9234	0.0377	0.9994
DNMT3A	MRE11A	28	4	1	30	28	4	0.042	31.916	0.0418	0.9998
IDH1	PMS2	198	5	2	199	198	5	0.3703	202.259	0.0449	0.9962
VHL	DDX11	11	12	1	21	11	12	0.0486	22.9028	0.0476	0.999
CTNNB1	PIK3C2G	49	19	2	64	49	19	0.3582	67.2836	0.0478	0.995
RPL22	PMS2	27	5	1	30	27	5	0.0498	31.9004	0.0489	0.9991
Mutual Exclusivity Test
Gene1	Gene2	Count of Gene1	Count of Gene2	Co-occurrence Count	Mutually exclusivity Count	Permutation Count of Gene1	Permutation Count of Gene2	Permutation co-occurrence Count	Permutation mutually exclusivity Count	P-value of Co-occurrence	P-value of exclusivity
PIK3CA	BRCA1	444	53	1	495	444	53	8.4768	480.046	1	0.0002
IDH1	BRCA1	198	53	0	251	198	53	3.85	243.3	1	0.0152
IDH1	BRCA2	198	50	0	248	198	50	3.6275	240.745	1	0.0213
PIK3CA	BRCA2	444	50	3	488	444	50	7.9735	478.053	0.9902	0.0294
PIK3CA	PIK3C2G	444	19	0	463	444	19	3.0323	456.935	1	0.0367
*Gene1 indicates gene with recurrent somatic mutations
*Gene2 indicates gene with rare germline truncation variants
