# Supplementary material for: Patterns and functional implications of rare germline variants across 12 cancer types
Source: Nat Commun. 2015 Dec 22;6:10086. doi: 10.1038/ncomms10086 (PMC4703835; doi:10.1038/ncomms10086)
Supplement: Supplementary Data 16 — Somatic and Germline Mutation Relationship (mutual exclusive/co-occuring) for individual cancer types. The genes used are 34 burden test significant genes and recurrent mutated genes (>=2 somatic mutations in particular cancer type). [file ncomms10086-s17.xlsx]

## Sheet: supplementary data 16
Supplementary Data 16. Somatic and Germline Mutation relationship (mutually exclusivity/co-occuring) for individual cancer type
burden test signficant genes and recurrently mutated genes(≥ 2 somatic mutations in the cancer type) in each cancer type
Co-occurrence Test
Gene1	Gene2	Count of Gene1	Count of Gene2	Co-occurrence Count	Mutually exclusivity Count	Permutation Count of Gene1	Permutation Count of Gene2	Permutation co-occurrence Count	Permutation mutually exclusivity Count	P-value of Co-occurrence	P-value of exclusivity	CancerType
FANCB	DIS3	1	2	1	1	1	2	0.0024	2.9952	0.0024	1	BRCA
CARD11	PIK3C2G	1	6	1	5	1	6	0.0076	6.9848	0.0076	1	BRCA
WNK1	XRCC2	3	2	1	3	3	2	0.0079	4.9842	0.0079	1	BRCA
TP53	BRCA1	185	12	7	183	185	12	2.9616	191.077	0.0118	0.9977	BRCA
VEZF1	DDX11	5	2	1	5	5	2	0.0135	6.973	0.0135	1	BRCA
KRAS	MAP3K15	5	2	1	5	5	2	0.0143	6.9714	0.0142	0.9999	BRCA
KRAS	EPPK1	5	3	1	6	5	3	0.0225	7.955	0.0222	0.9997	BRCA
POLD1	BRCA2	1	19	1	18	1	19	0.0227	19.9546	0.0227	1	BRCA
CYP2D6	FANCM	2	8	1	8	2	8	0.0228	9.9544	0.0228	1	BRCA
WNK1	PIK3C2G	3	6	1	7	3	6	0.0241	8.9518	0.024	0.9999	BRCA
FGFR3	BRCA1	2	12	1	12	2	12	0.0321	13.9358	0.0319	0.9998	BRCA
KDM6A	BRCA1	3	12	1	13	3	12	0.0485	14.903	0.0476	0.9991	BRCA
KDR	ERCC2	1	1	1	0	1	1	0.0049	1.9902	0.0049	1	GBM
FAM46C	MAP3K15	1	1	1	0	1	1	0.0049	1.9902	0.0049	1	GBM
FLT1	CYP1B1	1	2	1	1	1	2	0.0093	2.9814	0.0093	1	GBM
NF1	MSH6	4	2	1	4	4	2	0.0366	5.9268	0.0366	1	GBM
APC	ATM	1	1	1	0	1	1	0.0029	1.9942	0.0029	1	HNSC
FAT3	FANCG	2	1	1	1	2	1	0.0079	2.9842	0.0079	1	HNSC
INPPL1	MSH6	2	1	1	1	2	1	0.0084	2.9832	0.0084	1	HNSC
ARID5B	PALB2	1	2	1	1	1	2	0.009	2.982	0.009	1	HNSC
CRKL	CNKSR1	1	2	1	1	1	2	0.0092	2.9816	0.0092	1	HNSC
SETDB1	FANCM	1	3	1	2	1	3	0.0116	3.9768	0.0116	1	HNSC
INHBA	FANCM	1	3	1	2	1	3	0.013	3.974	0.013	1	HNSC
MAPK1	DDX11	3	1	1	2	3	1	0.0159	3.9682	0.0159	1	HNSC
DDX11	PMS2	2	2	1	2	2	2	0.018	3.964	0.018	1	HNSC
DDX11	FANCA	2	3	1	3	2	3	0.0246	4.9508	0.0246	1	HNSC
NCOR1	CNKSR1	4	2	1	4	4	2	0.0347	5.9306	0.0344	0.9997	HNSC
NFE2L2	RAD50	10	1	1	9	10	1	0.0427	10.9146	0.0427	1	HNSC
ACO1	ERCC2	1	2	1	1	1	2	0.005	2.99	0.005	1	KIRC
CRIPAK	PARP3	1	3	1	2	1	3	0.0078	3.9844	0.0078	1	KIRC
TP53	BAP1	5	2	1	5	5	2	0.0242	6.9516	0.0242	1	KIRC
TP53	FANCM	5	2	1	5	5	2	0.0256	6.9488	0.0254	0.9998	KIRC
PBRM1	DDX11	16	1	1	15	16	1	0.0347	16.9306	0.0347	1	KIRC
CHD4	MRE11A	1	1	1	0	1	1	0.0051	1.9898	0.0051	1	LAML
SOS1	FANCC	1	2	1	1	1	2	0.0118	2.9764	0.0118	1	LAML
CHD4	MUTYH	1	2	1	1	1	2	0.0075	2.985	0.0075	1	LGG
SMARCA4	HLAG	3	2	1	3	3	2	0.0266	4.9468	0.0264	0.9998	LGG
PTEN	BRIP1	7	1	1	6	7	1	0.0275	7.945	0.0275	1	LGG
CCND2	DIS3	1	3	1	2	1	3	0.0198	3.9604	0.0198	1	LUAD
BRWD3	DIS3	2	3	1	3	2	3	0.04	4.92	0.0394	0.9994	LUAD
EML4	DIS3	1	1	1	0	1	1	0.0096	1.9808	0.0096	1	LUSC
FAT3	BRCA2	1	2	1	1	1	2	0.0225	2.955	0.0225	1	LUSC
IGF1	BRCA2	1	2	1	1	1	2	0.0247	2.9506	0.0247	1	LUSC
SMAD4	FANCA	1	3	1	2	1	3	0.0345	3.931	0.0345	1	LUSC
MAPK8IP1	BRIP1	1	3	1	2	1	3	0.0064	3.9872	0.0064	1	OV
NRAS	BRIP1	2	3	1	3	2	3	0.0146	4.9708	0.0146	1	OV
TP53	BRCA2	315	25	24	292	315	25	19.8331	300.334	0.0147	0.9984	OV
B2M	RAD51D	2	3	1	3	2	3	0.0155	4.969	0.0155	1	OV
RB1	PALB2	3	3	1	4	3	3	0.0238	5.9524	0.0237	0.9999	OV
NRAS	PIK3C2G	2	5	1	5	2	5	0.0243	6.9514	0.0242	0.9999	OV
INHBA	EPPK1	1	1	1	0	1	1	0.0071	1.9858	0.0071	1	PRAD
GUCY1A2	EPPK1	1	1	1	0	1	1	0.0096	1.9808	0.0096	1	PRAD
CHEK2	FANCG	3	1	1	2	3	1	0.0206	3.9588	0.0206	1	PRAD
CRIPAK	ATM	1	5	1	4	1	5	0.0377	5.9246	0.0377	1	PRAD
PIK3CA	BRCA1	5	1	1	4	5	1	0.0379	5.9242	0.0379	1	PRAD
ERCC3	MUTYH	1	1	1	0	1	1	0.0136	1.9728	0.0136	1	STAD
EIF3A	FANCC	1	1	1	0	1	1	0.0148	1.9704	0.0148	1	STAD
AURKB	MUTYH	1	1	1	0	1	1	0.0152	1.9696	0.0152	1	STAD
BUB1B	FANCC	1	1	1	0	1	1	0.0156	1.9688	0.0156	1	STAD
AKT3	DIS3	1	1	1	0	1	1	0.0164	1.9672	0.0164	1	STAD
TMPRSS2	MUTYH	1	1	1	0	1	1	0.0184	1.9632	0.0184	1	STAD
GPR124	FANCC	2	1	1	1	2	1	0.0266	2.9468	0.0266	1	STAD
BCOR	HLAG	2	1	1	1	2	1	0.027	2.946	0.027	1	STAD
BCL6	MUTYH	2	1	1	1	2	1	0.028	2.944	0.028	1	STAD
HSP90AB1	MUTYH	2	1	1	1	2	1	0.028	2.944	0.028	1	STAD
DDR2	EPPK1	1	2	1	1	1	2	0.0292	2.9416	0.0292	1	STAD
MAP4K1	DIS3	2	1	1	1	2	1	0.0292	2.9416	0.0292	1	STAD
B2M	DIS3	2	1	1	1	2	1	0.0302	2.9396	0.0302	1	STAD
TSC2	MUTYH	2	1	1	1	2	1	0.0312	2.9376	0.0312	1	STAD
ATR	MUTYH	2	1	1	1	2	1	0.0328	2.9344	0.0328	1	STAD
SMARCB1	MUTYH	3	1	1	2	3	1	0.0412	3.9176	0.0412	1	STAD
SOS1	XRCC2	1	3	1	2	1	3	0.0416	3.9168	0.0416	1	STAD
ARID5B	DIS3	3	1	1	2	3	1	0.0426	3.9148	0.0426	1	STAD
HGF	FANCA	3	1	1	2	3	1	0.0448	3.9104	0.0448	1	STAD
EWSR1	DIS3	3	1	1	2	3	1	0.0452	3.9096	0.0452	1	STAD
NOTCH3	MUTYH	3	1	1	2	3	1	0.0468	3.9064	0.0468	1	STAD
GRM3	FANCA	3	1	1	2	3	1	0.0476	3.9048	0.0476	1	STAD
EPHB1	FANCA	3	1	1	2	3	1	0.0492	3.9016	0.0492	1	STAD
BRE	RAD50	2	1	1	1	2	1	0.0462	2.9076	0.0462	1	UCEC
Mutual Exclusivity Test
Gene1	Gene2	Count of Gene1	Count of Gene2	Co-occurrence Count	Mutually exclusivity Count	Permutation Count of Gene1	Permutation Count of Gene2	Permutation co-occurrence Count	Permutation mutually exclusivity Count	P-value of Co-occurrence	P-value of exclusivity	CancerType
PIK3CA	BRCA1	235	12	0	247	235	12	3.7578	239.484	1	0.0101	BRCA
PIK3CA	BRCA2	235	19	2	250	235	19	5.9606	242.079	0.9944	0.0297	BRCA
TP53	ATM	96	5	0	101	96	5	2.2913	96.4174	1	0.0412	LUAD
TP53	PALB2	88	4	0	92	88	4	2.4414	87.1172	1	0.0224	STAD
PIK3CA	BRCA1	116	3	0	119	116	3	2.2264	114.547	1	0.0126	UCEC
PTEN	BRCA1	119	3	0	122	119	3	2.2404	117.519	1	0.0138	UCEC
*Gene1 indicates gene with recurrent somatic mutations
*Gene2 indicates gene with rare germline truncation variants
