# Supplementary material for: Patterns and functional implications of rare germline variants across 12 cancer types
Source: Nat Commun. 2015 Dec 22;6:10086. doi: 10.1038/ncomms10086 (PMC4703835; doi:10.1038/ncomms10086)
Supplement: Supplementary Data 17 — Distribution of BRCA1, BRCA2, and ATM germline truncation variants and somatic mutations across 12 cancer types. [file ncomms10086-s18.xlsx]

## Sheet: supplementary data 17
Supplementary Data 17. Distribution of BRCA1, BRCA2, and ATM germline truncation variants and somatic mutations across 12 cancer types
		BRCA	GBM	HNSC	KIRC	LAML	LGG	LUAD	LUSC	OV	PRAD	STAD	UCEC
	ATM	0.0181818	0.00749064	0.0171821	0.0243363	0	0	0.0411255	0.015544	0.016317	0.0561798	0.0747664	0.116935
Somatic	BRCA1	0.0116883	0.011236	0.024055	0.00884956	0	0	0.0194805	0.0207254	0.048951	0.00561798	0.0404984	0.0483871
	BRCA2	0.0155844	0.011236	0.0343643	0.0154867	0	0.0044843	0.0281385	0.0259067	0.025641	0.0168539	0.0560748	0.0967742
	ATM_G	0.00519481	0	0.00343643	0	0.005	0.0044843	0.0108225	0	0.002331	0.0280899	0.0124611	0
Germline Truncation	BRCA1_G	0.0155844	0	0	0.00221239	0	0	0.0021645	0	0.0792541	0.00561798	0.00311526	0.0120968
	BRCA2_G	0.0246753	0	0.00343643	0.00221239	0	0	0	0.0103627	0.0582751	0	0.00623053	0
