# Supplementary material for: Patterns and functional implications of rare germline variants across 12 cancer types
Source: Nat Commun. 2015 Dec 22;6:10086. doi: 10.1038/ncomms10086 (PMC4703835; doi:10.1038/ncomms10086)
Supplement: Supplementary Data 18 — Genes with rare germline truncation variants associated with somatic mutation frequencies. [file ncomms10086-s19.xlsx]

## Sheet: supplementary data 18
Supplementary Data 18. Genes with rare germline truncation variants associated with somatic mutation frequencies in each cancer types.
Cancer Type	Gene	Clinic Feature	Method	Num of Cases in each cancer type	Statistic	P-value
BRCA	BRCA1	Somatic Mutation Frequency	wilcox	758	1.3150E+03	2.6613E-05
OV	BRCA2	Somatic Mutation Frequency	wilcox	426	2.6150E+03	5.9785E-05
BRCA	BRCA2	Somatic Mutation Frequency	wilcox	758	3.9915E+03	1.3088E-03
OV	BRCA1	Somatic Mutation Frequency	wilcox	426	4.8970E+03	1.0307E-02
OV	RAD51D	Somatic Mutation Frequency	wilcox	426	1.6050E+02	2.5850E-02
OV	RAD51C	Somatic Mutation Frequency	wilcox	426	6.1000E+01	3.6887E-02
OV	ERCC2	Somatic Mutation Frequency	wilcox	426	0.0000E+00	8.4695E-02
OV	CYP1B1	Somatic Mutation Frequency	wilcox	426	1.5500E+01	1.1004E-01
OV	BRIP1	Somatic Mutation Frequency	wilcox	426	9.8650E+02	9.8071E-02
UCEC	MSH6	Somatic Mutation Frequency	wilcox	248	6.5000E+01	1.4462E-02
BRCA	PIK3C2G	Somatic Mutation Frequency	wilcox	758	2.9180E+03	3.3905E-02
OV	PIK3C2G	Somatic Mutation Frequency	wilcox	426	5.5600E+02	6.9914E-02
OV	PALB2	Somatic Mutation Frequency	wilcox	426	2.6750E+02	8.4550E-02
UCEC	BRIP1	Somatic Mutation Frequency	wilcox	248	2.4050E+02	1.0365E-01
KIRC	EME1	Somatic Mutation Frequency	wilcox	387	3.5000E+01	2.6730E-02
OV	DIS3	Somatic Mutation Frequency	wilcox	426	6.0500E+01	2.1793E-01
OV	CNKSR1	Somatic Mutation Frequency	wilcox	426	5.5600E+02	2.4072E-01
UCEC	RAD50	Somatic Mutation Frequency	wilcox	248	2.0000E+01	1.5020E-01
UCEC	DDX11	Somatic Mutation Frequency	wilcox	248	4.1150E+02	1.0244E-01
OV	MAP3K15	Somatic Mutation Frequency	wilcox	426	8.3500E+01	2.9602E-01
STAD	EME2	Somatic Mutation Frequency	wilcox	220	3.4550E+02	1.5640E-01
LGG	MUTYH	Somatic Mutation Frequency	wilcox	217	1.0850E+02	2.3030E-01
LGG	DDX11	Somatic Mutation Frequency	wilcox	217	5.1500E+01	3.7123E-01
LGG	HLA_G	Somatic Mutation Frequency	wilcox	217	1.0000E+02	1.9506E-01
UCEC	CNKSR1	Somatic Mutation Frequency	wilcox	248	7.7000E+01	9.5363E-02
LGG	BRIP1	Somatic Mutation Frequency	wilcox	217	4.8500E+01	3.4616E-01
STAD	EPPK1	Somatic Mutation Frequency	wilcox	220	8.8000E+01	1.4840E-01
LGG	PMS2	Somatic Mutation Frequency	wilcox	217	3.0600E+02	3.0576E-01
LGG	CYP1B1	Somatic Mutation Frequency	wilcox	217	1.8500E+01	1.5529E-01
KIRC	BRCA2	Somatic Mutation Frequency	wilcox	387	5.4500E+01	2.1664E-01
UCEC	MRE11A	Somatic Mutation Frequency	wilcox	248	4.3150E+02	6.7090E-02
LUAD	DIS3	Somatic Mutation Frequency	wilcox	228	3.0000E+00	9.4662E-02
STAD	ATM	Somatic Mutation Frequency	wilcox	220	7.1250E+02	2.6437E-02
UCEC	PMS2	Somatic Mutation Frequency	wilcox	248	3.9000E+01	2.4063E-01
UCEC	PIK3C2G	Somatic Mutation Frequency	wilcox	248	1.9150E+02	3.4573E-01
KIRC	EPPK1	Somatic Mutation Frequency	wilcox	387	3.0900E+02	3.0111E-01
OV	ATM	Somatic Mutation Frequency	wilcox	426	1.0800E+02	3.9768E-01
KIRC	ERCC2	Somatic Mutation Frequency	wilcox	387	2.1050E+02	2.7004E-01
OV	PARP3	Somatic Mutation Frequency	wilcox	426	3.0800E+02	4.3977E-01
BRCA	FANCC	Somatic Mutation Frequency	wilcox	758	3.0000E+01	1.1171E-01
LAML	DIS3	Somatic Mutation Frequency	wilcox	196	7.1500E+01	1.2580E-01
KIRC	XPC	Somatic Mutation Frequency	wilcox	387	8.8500E+01	3.5180E-01
UCEC	ERCC2	Somatic Mutation Frequency	wilcox	248	5.3500E+01	3.3162E-01
LGG	PARP3	Somatic Mutation Frequency	wilcox	217	2.0700E+02	1.1577E-01
BRCA	RAD51C	Somatic Mutation Frequency	wilcox	758	6.1000E+01	1.4737E-01
STAD	DIS3	Somatic Mutation Frequency	wilcox	220	1.7000E+01	1.4743E-01
KIRC	BAP1	Somatic Mutation Frequency	wilcox	387	2.5750E+02	4.2080E-01
KIRC	FANCM	Somatic Mutation Frequency	wilcox	387	1.8850E+02	2.1408E-01
STAD	PALB2	Somatic Mutation Frequency	wilcox	220	1.5700E+02	1.2495E-01
UCEC	MUTYH	Somatic Mutation Frequency	wilcox	248	1.9450E+02	3.2471E-01
HNSC	FANCA	Somatic Mutation Frequency	wilcox	238	5.5950E+02	8.1384E-02
KIRC	CYP1B1	Somatic Mutation Frequency	wilcox	387	1.2250E+02	5.3085E-01
LGG	EPPK1	Somatic Mutation Frequency	wilcox	217	3.8100E+02	5.8159E-01
KIRC	BRCA1	Somatic Mutation Frequency	wilcox	387	3.0000E+00	8.9776E-02
KIRC	RAD50	Somatic Mutation Frequency	wilcox	387	2.6950E+02	4.9624E-01
HNSC	FANCM	Somatic Mutation Frequency	wilcox	238	4.2000E+01	4.5960E-02
LAML	PIK3C2G	Somatic Mutation Frequency	wilcox	196	1.4500E+02	4.0546E-01
STAD	FANCA	Somatic Mutation Frequency	wilcox	220	7.0000E+00	1.0825E-01
LUSC	MAP3K15	Somatic Mutation Frequency	wilcox	82	7.9000E+01	1.0839E-01
LAML	MAP3K15	Somatic Mutation Frequency	wilcox	196	6.5500E+01	5.7715E-01
STAD	HIST1H1E	Somatic Mutation Frequency	wilcox	220	2.8700E+02	4.4460E-01
LAML	FANCC	Somatic Mutation Frequency	wilcox	196	2.4750E+02	5.0602E-01
BRCA	BRIP1	Somatic Mutation Frequency	wilcox	758	1.2860E+03	6.8601E-01
KIRC	DDX11	Somatic Mutation Frequency	wilcox	387	3.3300E+02	2.1169E-01
LUSC	DIS3	Somatic Mutation Frequency	wilcox	82	5.8500E+01	4.5969E-01
BRCA	MAP3K15	Somatic Mutation Frequency	wilcox	758	4.8600E+02	3.8344E-01
BRCA	PALB2	Somatic Mutation Frequency	wilcox	758	1.1550E+02	2.3022E-01
GBM	PIK3C2G	Somatic Mutation Frequency	wilcox	197	1.6500E+01	1.5428E-01
OV	POLK	Somatic Mutation Frequency	wilcox	426	1.5700E+02	6.5467E-01
STAD	XRCC2	Somatic Mutation Frequency	wilcox	220	2.3800E+02	4.2687E-01
BRCA	XRCC2	Somatic Mutation Frequency	wilcox	758	8.9100E+02	6.6358E-01
LAML	MRE11A	Somatic Mutation Frequency	wilcox	196	4.4500E+01	3.5276E-01
KIRC	PIK3C2G	Somatic Mutation Frequency	wilcox	387	3.7500E+01	1.6523E-01
BRCA	FANCM	Somatic Mutation Frequency	wilcox	758	3.5610E+03	3.6284E-01
OV	EME1	Somatic Mutation Frequency	wilcox	426	1.7050E+02	7.3574E-01
STAD	BRCA2	Somatic Mutation Frequency	wilcox	220	1.3700E+02	3.6899E-01
BRCA	DDX11	Somatic Mutation Frequency	wilcox	758	2.8150E+02	6.5917E-01
LUAD	XRCC2	Somatic Mutation Frequency	wilcox	228	1.3550E+02	7.4392E-01
PRAD	POLK	Somatic Mutation Frequency	wilcox	171	7.6500E+01	1.8614E-01
STAD	CYP1B1	Somatic Mutation Frequency	wilcox	220	1.6150E+02	4.1740E-01
STAD	FANCC	Somatic Mutation Frequency	wilcox	220	4.8000E+01	3.3679E-01
BRCA	CNKSR1	Somatic Mutation Frequency	wilcox	758	9.8100E+02	4.6781E-01
LAML	RAD51C	Somatic Mutation Frequency	wilcox	196	3.2700E+02	9.6388E-02
PRAD	ATM	Somatic Mutation Frequency	wilcox	171	2.3000E+02	2.9006E-01
BRCA	EPPK1	Somatic Mutation Frequency	wilcox	758	9.6450E+02	6.5806E-01
STAD	BRCA1	Somatic Mutation Frequency	wilcox	220	1.4600E+02	5.7080E-01
BRCA	DIS3	Somatic Mutation Frequency	wilcox	758	1.0425E+03	3.5500E-01
LGG	ATM	Somatic Mutation Frequency	wilcox	217	2.1500E+02	8.9035E-02
BRCA	RAD50	Somatic Mutation Frequency	wilcox	758	5.1300E+02	5.4023E-01
HNSC	CNKSR1	Somatic Mutation Frequency	wilcox	238	1.2000E+02	2.3355E-01
LUSC	BRCA2	Somatic Mutation Frequency	wilcox	82	4.6000E+01	8.3269E-01
BRCA	ERCC2	Somatic Mutation Frequency	wilcox	758	6.1500E+02	6.4955E-01
LUSC	PARP3	Somatic Mutation Frequency	wilcox	82	6.0000E+01	4.2213E-01
LUSC	FANCA	Somatic Mutation Frequency	wilcox	82	5.0000E+01	7.0376E-01
BRCA	MSH6	Somatic Mutation Frequency	wilcox	758	7.6600E+02	3.3350E-01
LUAD	ATM	Somatic Mutation Frequency	wilcox	228	1.8800E+02	6.8638E-01
GBM	CYP1B1	Somatic Mutation Frequency	wilcox	197	1.7100E+02	7.6952E-01
LUAD	ERCC2	Somatic Mutation Frequency	wilcox	228	1.6600E+02	5.2175E-01
PRAD	EPPK1	Somatic Mutation Frequency	wilcox	171	1.2400E+02	4.3532E-01
BRCA	ATM	Somatic Mutation Frequency	wilcox	758	1.7170E+03	6.3305E-01
STAD	MSH6	Somatic Mutation Frequency	wilcox	220	1.8100E+02	6.8376E-01
LUAD	PIK3C2G	Somatic Mutation Frequency	wilcox	228	3.1250E+02	3.5445E-01
GBM	RAD50	Somatic Mutation Frequency	wilcox	197	2.2700E+02	6.9451E-01
STAD	RAD50	Somatic Mutation Frequency	wilcox	220	1.2550E+02	8.0718E-01
GBM	BRIP1	Somatic Mutation Frequency	wilcox	197	9.1000E+01	9.0899E-01
LAML	DDX11	Somatic Mutation Frequency	wilcox	196	1.9650E+02	3.4203E-01
STAD	HLA_G	Somatic Mutation Frequency	wilcox	220	9.0500E+01	7.7082E-01
STAD	MUTYH	Somatic Mutation Frequency	wilcox	220	6.0000E+00	1.0483E-01
UCEC	MAP3K15	Somatic Mutation Frequency	wilcox	248	2.1500E+02	7.6274E-01
STAD	PIK3C2G	Somatic Mutation Frequency	wilcox	220	2.1450E+02	9.7329E-01
KIRC	PARP3	Somatic Mutation Frequency	wilcox	387	3.9000E+02	9.7724E-01
LAML	ATM	Somatic Mutation Frequency	wilcox	196	9.9500E+01	9.7882E-01
PRAD	FANCG	Somatic Mutation Frequency	wilcox	171	8.3500E+01	9.8383E-01
PRAD	BRCA1	Somatic Mutation Frequency	wilcox	171	8.3500E+01	9.8383E-01
UCEC	FANCG	Somatic Mutation Frequency	wilcox	248	2.4350E+02	9.8421E-01
UCEC	XRCC2	Somatic Mutation Frequency	wilcox	248	1.1550E+02	9.1656E-01
STAD	BRIP1	Somatic Mutation Frequency	wilcox	220	1.0400E+02	9.3725E-01
GBM	MAP3K15	Somatic Mutation Frequency	wilcox	197	6.8500E+01	6.1002E-01
GBM	ERCC2	Somatic Mutation Frequency	wilcox	197	1.2700E+02	6.1620E-01
GBM	XPC	Somatic Mutation Frequency	wilcox	197	4.8500E+01	3.8880E-01
GBM	MSH6	Somatic Mutation Frequency	wilcox	197	7.5000E+01	6.9231E-01
GBM	PARP3	Somatic Mutation Frequency	wilcox	197	8.5000E+00	1.1752E-01
HNSC	BRCA2	Somatic Mutation Frequency	wilcox	238	1.0450E+02	8.4422E-01
HNSC	FANCC	Somatic Mutation Frequency	wilcox	238	1.5050E+02	6.4660E-01
HNSC	DIS3	Somatic Mutation Frequency	wilcox	238	1.6150E+02	5.3618E-01
HNSC	RAD50	Somatic Mutation Frequency	wilcox	238	1.2450E+02	9.3619E-01
HNSC	DDX11	Somatic Mutation Frequency	wilcox	238	3.3000E+01	2.1601E-01
HNSC	MSH6	Somatic Mutation Frequency	wilcox	238	1.0100E+02	8.0457E-01
HNSC	ATM	Somatic Mutation Frequency	wilcox	238	8.4000E+01	6.2068E-01
HNSC	RAD51D	Somatic Mutation Frequency	wilcox	238	1.7100E+02	4.4912E-01
HNSC	FANCG	Somatic Mutation Frequency	wilcox	238	1.2050E+02	9.8258E-01
HNSC	PALB2	Somatic Mutation Frequency	wilcox	238	1.1800E+02	1.0000E+00
HNSC	PMS2	Somatic Mutation Frequency	wilcox	238	2.9800E+02	5.2588E-01
LUSC	BRIP1	Somatic Mutation Frequency	wilcox	82	1.9000E+01	3.7495E-01
PRAD	FANCA	Somatic Mutation Frequency	wilcox	171	1.0000E+02	7.6890E-01
PRAD	RAD51C	Somatic Mutation Frequency	wilcox	171	1.9000E+01	1.8443E-01
PRAD	PALB2	Somatic Mutation Frequency	wilcox	171	9.0500E+01	9.1930E-01
UCEC	BRCA1	Somatic Mutation Frequency	wilcox	248	3.4500E+02	8.5860E-01
