# Supplementary material for: Patterns and functional implications of rare germline variants across 12 cancer types
Source: Nat Commun. 2015 Dec 22;6:10086. doi: 10.1038/ncomms10086 (PMC4703835; doi:10.1038/ncomms10086)
Supplement: Supplementary Data 19 — Genes with rare germline truncation variants associated with younger age of initial diagnosis with cancer type as a covariate. [file ncomms10086-s20.xlsx]

## Sheet: supplementary data 19
Supplementary Data 19. Genes with rare germline truncation variants associated with younger age of initial diagnosis using cancer type as covariance.
Gene	Clinic Feature	Degrees of Freedom	Deviance	Residual Degrees Freedom	Residual Deviance	F_statistic	p-value	covariants
BRCA1	Age at Diagnosis	1	3691.97	3934	684009	25.2724	5.20003e-07	CancerType
BRCA2	Age at Diagnosis	1	2024.3	3934	685677	13.8171	0.000204309	CancerType
ERCC2	Age at Diagnosis	1	677.023	3934	687024	4.6105	0.0318379	CancerType
DIS3	Age at Diagnosis	1	581.769	3934	687120	3.96165	0.0466172	CancerType
PMS2	Age at Diagnosis	1	571.285	3934	687130	3.88818	0.0486974	CancerType
ATM	Age at Diagnosis	1	545.541	3934	687156	3.71654	0.0539479	CancerType
FANCM	Age at Diagnosis	1	493.074	3934	687208	3.35889	0.0669191	CancerType
PIK3C2G	Age at Diagnosis	1	379.694	3934	687322	2.5854	0.107933	CancerType
BRIP1	Age at Diagnosis	1	319.18	3934	687382	2.17355	0.140482	CancerType
EPPK1	Age at Diagnosis	1	258.957	3934	687442	1.76212	0.184438	CancerType
POLK	Age at Diagnosis	1	196.121	3934	687505	1.33498	0.247991	CancerType
RAD50	Age at Diagnosis	1	147.717	3934	687554	1.00532	0.316089	CancerType
PALB2	Age at Diagnosis	1	140.595	3934	687561	0.956722	0.328074	CancerType
RAD51C	Age at Diagnosis	1	135.64	3934	687566	0.923444	0.336632	CancerType
MAP3K15	Age at Diagnosis	1	131.013	3934	687570	0.89165	0.345089	CancerType
PARP3	Age at Diagnosis	1	125.187	3934	687576	0.851943	0.35606	CancerType
XPC	Age at Diagnosis	1	106.928	3934	687594	0.727728	0.393673	CancerType
CNKSR1	Age at Diagnosis	1	97.447	3934	687604	0.663191	0.415485	CancerType
BAP1	Age at Diagnosis	1	86.6978	3934	687615	0.590052	0.442445	CancerType
FANCA	Age at Diagnosis	1	76.1602	3934	687625	0.518622	0.471473	CancerType
EME1	Age at Diagnosis	1	63.0969	3934	687638	0.429395	0.512324	CancerType
RAD51D	Age at Diagnosis	1	58.8064	3934	687643	0.400192	0.527027	CancerType
FANCG	Age at Diagnosis	1	57.1664	3934	687644	0.388996	0.532864	CancerType
MUTYH	Age at Diagnosis	1	51.3842	3934	687650	0.34967	0.554334	CancerType
XRCC2	Age at Diagnosis	1	34.0453	3934	687667	0.231668	0.630316	CancerType
DDX11	Age at Diagnosis	1	21.4312	3934	687680	0.145864	0.702541	CancerType
HLA_G	Age at Diagnosis	1	20.0519	3934	687681	0.13655	0.711755	CancerType
MSH6	Age at Diagnosis	1	15.6315	3934	687686	0.106367	0.744336	CancerType
FANCC	Age at Diagnosis	1	12.7094	3934	687689	0.0864834	0.768712	CancerType
CYP1B1	Age at Diagnosis	1	12.0428	3934	687689	0.0819468	0.774691	CancerType
APITD1	Age at Diagnosis	1	4.02169	3934	687697	0.0273665	0.868616	CancerType
MRE11A	Age at Diagnosis	1	2.77383	3934	687699	0.0188756	0.890731	CancerType
HIST1H1E	Age at Diagnosis	1	1.68514	3934	687700	0.0114678	0.914725	CancerType
EME2	Age at Diagnosis	1	0.518691	3934	687701	0.00353027	0.952624	CancerType
