# Supplementary material for: Patterns and functional implications of rare germline variants across 12 cancer types
Source: Nat Commun. 2015 Dec 22;6:10086. doi: 10.1038/ncomms10086 (PMC4703835; doi:10.1038/ncomms10086)
Supplement: Supplementary Data 20 — Genes with rare germline truncation variants associated with younger age of initial diagnosis for each cancer type. [file ncomms10086-s21.xlsx]

## Sheet: supplementary data 20
Supplementary Data 20. Genes with rare germline truncation variants associated with younger age of initial diagnosis.
CancerType	Gene	Clinic Feature	Method	Number of total cases in each cancer type	Statistic	P-value
BRCA	BRCA2	Age at Diagnosis	wilcox	770	9646	0.00871
BRCA	BRCA1	Age at Diagnosis	wilcox	770	6692	0.0050365
BRCA	PIK3C2G	Age at Diagnosis	wilcox	770	2966	0.21447
BRCA	RAD50	Age at Diagnosis	wilcox	770	620.5	0.28925
BRCA	ATM	Age at Diagnosis	wilcox	770	1842.5	0.48463
BRCA	ERCC2	Age at Diagnosis	wilcox	770	367.5	0.20279
BRCA	MSH6	Age at Diagnosis	wilcox	770	1433	0.46317
BRCA	CNKSR1	Age at Diagnosis	wilcox	770	514	0.41956
BRCA	RAD51C	Age at Diagnosis	wilcox	770	295	0.68878
BRCA	DIS3	Age at Diagnosis	wilcox	770	488.5	0.37434
BRCA	FANCC	Age at Diagnosis	wilcox	770	505	0.58919
BRCA	PALB2	Age at Diagnosis	wilcox	770	487	0.64623
BRCA	DDX11	Age at Diagnosis	wilcox	770	769	0.99873
BRCA	BRIP1	Age at Diagnosis	wilcox	770	1084	0.86367
BRCA	EPPK1	Age at Diagnosis	wilcox	770	1225.5	0.84632
BRCA	MAP3K15	Age at Diagnosis	wilcox	770	740.5	0.93149
BRCA	FANCM	Age at Diagnosis	wilcox	770	2198	0.17454
BRCA	XRCC2	Age at Diagnosis	wilcox	770	770.5	0.99492
GBM	MSH6	Age at Diagnosis	wilcox	267	416	0.16643
GBM	PIK3C2G	Age at Diagnosis	wilcox	267	25	0.16296
GBM	APITD1	Age at Diagnosis	wilcox	267	256	0.93771
GBM	CYP1B1	Age at Diagnosis	wilcox	267	239	0.81463
GBM	BRIP1	Age at Diagnosis	wilcox	267	83	0.5206
GBM	MAP3K15	Age at Diagnosis	wilcox	267	98.5	0.65902
GBM	RAD50	Age at Diagnosis	wilcox	267	382	0.91912
GBM	XPC	Age at Diagnosis	wilcox	267	6	0.10064
GBM	ERCC2	Age at Diagnosis	wilcox	267	112	0.7902
GBM	DDX11	Age at Diagnosis	wilcox	267	153	0.80021
GBM	PARP3	Age at Diagnosis	wilcox	267	90.5	0.58569
HNSC	FANCA	Age at Diagnosis	wilcox	290	745.5	0.029452
HNSC	MSH6	Age at Diagnosis	wilcox	290	3.5	0.093157
HNSC	RAD50	Age at Diagnosis	wilcox	290	15.5	0.12464
HNSC	RAD51D	Age at Diagnosis	wilcox	290	243.5	0.23917
HNSC	BRCA2	Age at Diagnosis	wilcox	290	236.5	0.27421
HNSC	FANCM	Age at Diagnosis	wilcox	290	253	0.22041
HNSC	PMS2	Age at Diagnosis	wilcox	290	497.5	0.076878
HNSC	DDX11	Age at Diagnosis	wilcox	290	39.5	0.21175
HNSC	FANCC	Age at Diagnosis	wilcox	290	309.5	0.85891
HNSC	CNKSR1	Age at Diagnosis	wilcox	290	263	0.83571
HNSC	BRIP1	Age at Diagnosis	wilcox	290	126	0.82969
HNSC	FANCG	Age at Diagnosis	wilcox	290	126	0.82969
HNSC	DIS3	Age at Diagnosis	wilcox	290	98.5	0.58663
HNSC	ATM	Age at Diagnosis	wilcox	290	107.5	0.66271
HNSC	PALB2	Age at Diagnosis	wilcox	290	320.5	0.78649
KIRC	BRCA1	Age at Diagnosis	wilcox	452	31.5	0.13795
KIRC	EPPK1	Age at Diagnosis	wilcox	452	420.5	0.13592
KIRC	BRCA2	Age at Diagnosis	wilcox	452	133	0.48061
KIRC	BRIP1	Age at Diagnosis	wilcox	452	325	0.44786
KIRC	PIK3C2G	Age at Diagnosis	wilcox	452	375.5	0.25173
KIRC	BAP1	Age at Diagnosis	wilcox	452	637.5	0.31017
KIRC	FANCM	Age at Diagnosis	wilcox	452	150.5	0.10465
KIRC	ERCC2	Age at Diagnosis	wilcox	452	308.5	0.44414
KIRC	XPC	Age at Diagnosis	wilcox	452	729	0.80724
KIRC	PARP3	Age at Diagnosis	wilcox	452	756.5	0.71438
KIRC	CYP1B1	Age at Diagnosis	wilcox	452	282.5	0.6649
KIRC	DDX11	Age at Diagnosis	wilcox	452	190	0.78845
KIRC	RAD50	Age at Diagnosis	wilcox	452	122	0.42973
KIRC	EME1	Age at Diagnosis	wilcox	452	111	0.066199
LAML	DDX11	Age at Diagnosis	wilcox	200	210	0.3928
LAML	FANCC	Age at Diagnosis	wilcox	200	142	0.49546
LAML	DIS3	Age at Diagnosis	wilcox	200	157	0.6189
LAML	MAP3K15	Age at Diagnosis	wilcox	200	80.5	0.74857
LAML	PIK3C2G	Age at Diagnosis	wilcox	200	168.5	0.23531
LAML	ATM	Age at Diagnosis	wilcox	200	152.5	0.36304
LAML	MRE11A	Age at Diagnosis	wilcox	200	97.5	0.97927
LAML	RAD51C	Age at Diagnosis	wilcox	200	90	0.18673
LGG	MUTYH	Age at Diagnosis	wilcox	223	185	0.6958
LGG	PMS2	Age at Diagnosis	wilcox	223	181	0.66353
LGG	BRIP1	Age at Diagnosis	wilcox	223	44	0.30138
LGG	DDX11	Age at Diagnosis	wilcox	223	106	0.94425
LGG	EPPK1	Age at Diagnosis	wilcox	223	278	0.64252
LGG	HLA_G	Age at Diagnosis	wilcox	223	108	0.21532
LGG	ATM	Age at Diagnosis	wilcox	223	151	0.5393
LGG	PARP3	Age at Diagnosis	wilcox	223	214.5	0.10944
LGG	CYP1B1	Age at Diagnosis	wilcox	223	68	0.50894
LUAD	MRE11A	Age at Diagnosis	wilcox	381	88.5	0.35817
LUAD	BRIP1	Age at Diagnosis	wilcox	381	299.5	0.32137
LUAD	ERCC2	Age at Diagnosis	wilcox	381	284.5	0.13751
LUAD	PALB2	Age at Diagnosis	wilcox	381	265.5	0.49504
LUAD	ATM	Age at Diagnosis	wilcox	381	1014	0.23598
LUAD	FANCG	Age at Diagnosis	wilcox	381	534	0.31964
LUAD	BRCA1	Age at Diagnosis	wilcox	381	183	0.95285
LUAD	DIS3	Age at Diagnosis	wilcox	381	399	0.90004
LUAD	PIK3C2G	Age at Diagnosis	wilcox	381	170	0.85919
LUAD	XRCC2	Age at Diagnosis	wilcox	381	11	0.10439
LUSC	BRIP1	Age at Diagnosis	wilcox	185	364	0.016456
LUSC	BRCA2	Age at Diagnosis	wilcox	185	293.5	0.1438
LUSC	DIS3	Age at Diagnosis	wilcox	185	5.5	0.107
LUSC	FANCA	Age at Diagnosis	wilcox	185	355	0.37523
LUSC	MAP3K15	Age at Diagnosis	wilcox	185	130	0.48216
LUSC	PARP3	Age at Diagnosis	wilcox	185	75.5	0.76427
LUSC	FANCC	Age at Diagnosis	wilcox	185	112	0.71476
OV	BRCA1	Age at Diagnosis	wilcox	428	9674.5	1.6934e-05
OV	EME1	Age at Diagnosis	wilcox	428	401	0.13001
OV	MAP3K15	Age at Diagnosis	wilcox	428	17	0.11253
OV	BRCA2	Age at Diagnosis	wilcox	428	6032.5	0.097384
OV	PALB2	Age at Diagnosis	wilcox	428	565.5	0.73761
OV	RAD51C	Age at Diagnosis	wilcox	428	387	0.82534
OV	RAD51D	Age at Diagnosis	wilcox	428	629.5	0.97197
OV	ATM	Age at Diagnosis	wilcox	428	171	0.73381
OV	BRIP1	Age at Diagnosis	wilcox	428	615.5	0.91976
OV	CNKSR1	Age at Diagnosis	wilcox	428	692	0.52756
OV	POLK	Age at Diagnosis	wilcox	428	302	0.47616
OV	PARP3	Age at Diagnosis	wilcox	428	262	0.69755
OV	PIK3C2G	Age at Diagnosis	wilcox	428	1184	0.64668
OV	CYP1B1	Age at Diagnosis	wilcox	428	149.5	0.60716
OV	ERCC2	Age at Diagnosis	wilcox	428	118	0.44179
OV	DIS3	Age at Diagnosis	wilcox	428	149.5	0.60716
PRAD	FANCG	Age at Diagnosis	wilcox	177	160.5	0.15817
PRAD	RAD51C	Age at Diagnosis	wilcox	177	43.5	0.38845
PRAD	BRCA1	Age at Diagnosis	wilcox	177	43.5	0.38845
PRAD	FANCA	Age at Diagnosis	wilcox	177	169.5	0.11236
PRAD	EPPK1	Age at Diagnosis	wilcox	177	140.5	0.30809
PRAD	PALB2	Age at Diagnosis	wilcox	177	146.5	0.2556
PRAD	POLK	Age at Diagnosis	wilcox	177	300	0.083544
PRAD	ATM	Age at Diagnosis	wilcox	177	351.5	0.96058
STAD	ATM	Age at Diagnosis	wilcox	315	848	0.015586
STAD	HLA_G	Age at Diagnosis	wilcox	315	25.5	0.14948
STAD	BRCA1	Age at Diagnosis	wilcox	315	288.5	0.14948
STAD	HIST1H1E	Age at Diagnosis	wilcox	315	427.5	0.37435
STAD	CYP1B1	Age at Diagnosis	wilcox	315	258	0.26882
STAD	XRCC2	Age at Diagnosis	wilcox	315	632.5	0.29596
STAD	EPPK1	Age at Diagnosis	wilcox	315	165	0.25039
STAD	PIK3C2G	Age at Diagnosis	wilcox	315	435.5	0.34176
STAD	RAD50	Age at Diagnosis	wilcox	315	47	0.22828
STAD	FANCA	Age at Diagnosis	wilcox	315	75.5	0.37281
STAD	PALB2	Age at Diagnosis	wilcox	315	342	0.12234
STAD	EME2	Age at Diagnosis	wilcox	315	662.5	0.21634
STAD	MSH6	Age at Diagnosis	wilcox	315	405.5	0.47343
STAD	DDX11	Age at Diagnosis	wilcox	315	97	0.51268
STAD	BRIP1	Age at Diagnosis	wilcox	315	523	0.10257
STAD	MUTYH	Age at Diagnosis	wilcox	315	111.5	0.62051
STAD	BRCA2	Age at Diagnosis	wilcox	315	354	0.75231
STAD	DIS3	Age at Diagnosis	wilcox	315	1.5	0.088115
STAD	FANCC	Age at Diagnosis	wilcox	315	169	0.89931
UCEC	BRCA1	Age at Diagnosis	wilcox	248	564.5	0.11138
UCEC	FANCG	Age at Diagnosis	wilcox	248	54	0.057916
UCEC	DDX11	Age at Diagnosis	wilcox	248	272.5	0.79682
UCEC	CNKSR1	Age at Diagnosis	wilcox	248	309	0.53598
UCEC	MAP3K15	Age at Diagnosis	wilcox	248	280	0.74009
UCEC	BRIP1	Age at Diagnosis	wilcox	248	159.5	0.61979
UCEC	MUTYH	Age at Diagnosis	wilcox	248	133	0.8999
UCEC	MSH6	Age at Diagnosis	wilcox	248	260.5	0.38822
UCEC	XRCC2	Age at Diagnosis	wilcox	248	123.5	1
UCEC	PMS2	Age at Diagnosis	wilcox	248	57.5	0.35997
UCEC	PIK3C2G	Age at Diagnosis	wilcox	248	169.5	0.52484
UCEC	RAD50	Age at Diagnosis	wilcox	248	69	0.45043
UCEC	MRE11A	Age at Diagnosis	wilcox	248	367.5	0.23084
UCEC	ERCC2	Age at Diagnosis	wilcox	248	150	0.71633
