# Supplementary material for: Patterns and functional implications of rare germline variants across 12 cancer types
Source: Nat Commun. 2015 Dec 22;6:10086. doi: 10.1038/ncomms10086 (PMC4703835; doi:10.1038/ncomms10086)
Supplement: Supplementary Data 21 — Primers used for creating 72 BRCA1 expression constructs with 68 rare missense variants introduced and 4 control truncation constructs. [file ncomms10086-s22.xlsx]

## Sheet: supplementary data 21
Supplementary Data 21. Primers used for creating 72 BRCA1 expression constructs with 68 rare missense variants introduced and 4 control truncation constructs.
BRCA1 Variant Annotation		chr	start	stop	ref	var	Transcript ID	Forward Primer Sequence	Reverse Primer Sequence
Missense (68)	S36Y	17	41267770	41267770	G	T	ENST00000357654	GAACCTGTCTaCACAAAGTGTG	CTTGATCAACTCCAGACAG
	C61G	17	41258504	41258504	A	C	ENST00000357654	GCCTTCACAGgGTCCTTTATG	CCTTTCTTCTGGTTGAGAAG
	C64G	17	41258495	41258495	A	C	ENST00000357654	GTGTCCTTTAgGTAAGAATGATATAAC	TGTGAAGGCCCTTTCTTC
	E143K	17	41256153	41256153	C	T	ENST00000357654	GAGTGAACCCaAAAATCCTTCC	TGTAGAAGTCTTTTGGCAC
	E149A	17	41251893	41251893	T	G	ENST00000357654	TCCTTGCAGGcAACCAGTCTC	AGGATTTTCGGGTTCACTC
	Y179C	17	41251803	41251803	T	C	ENST00000357654	ACGTCTGTCTgCATTGAATTG	CTTTTGAGGTTGTATCCG
	S186Y	17	41249297	41249297	G	T	ENST00000357654	GGATCTGATTaTTCTGAAGATACC	CAATTCAATGTAGACAGACG
	V191I	17	41249283	41249283	C	T	ENST00000357654	TGAAGATACCaTTAATAAGGCAAC	GAAGAATCAGATCCCAATTC
	D214G	17	41247892	41247892	T	C	ENST00000357654	GGAACCAGGGgTGAAATCAGTTTG	TTGAGGGGTGATTTGTAACAATTC
	T293S	17	41246670	41246670	G	C	ENST00000357654	TTATTACTCAgTAAAGACAGAATGAATG	ACTGCTGTTCTCATGCTG
	R296G	17	41246662	41246662	T	C	ENST00000357654	CACTAAAGACgGAATGAATGTAG	AGTAATAAACTGCTGTTCTC
	S316G	17	41246602	41246602	T	C	ENST00000357654	CTTAGCAAGGgGCCAACATAAC	CCAGGCTGTTTGCTTTTATTAC
	A322P	17	41246584	41246584	C	G	ENST00000357654	TAACAGATGGcCTGGAAGTAAGG	TGTTGGCTCCTTGCTAAG
	C328R	17	41246566	41246566	A	G	ENST00000357654	TAAGGAAACAcGTAATGATAGGCG	CTTCCAGCCCATCTGTTATG
	I379M	17	41246411	41246411	A	C	ENST00000357654	ATAGCAGCATgCAGAAAGTTAATG	TTAGTGTTATCCAAGGAACATC
	E445Q	17	41246215	41246215	C	G	ENST00000357654	ATGTAAAAGTcAAAGAGTTCACTCC	ATTAAAGCCTCATGAGGATC
	G462R	17	41246164	41246164	C	T	ENST00000357654	CAAAATATTTaGGAAAACCTATCGGAAG	TCTTCAATATTACTCTCTACTGATTTG
	F486L	17	41246092	41246092	A	G	ENST00000357654	TATAGGAGCAcTTGTTACTGAG	ATTAGATTTTCAGTTACATGGC
	L512V	17	41246014	41246014	G	C	ENST00000357654	TACATCAGGCgTTCATCCTGAG	GGTCTCCTTTTACGCTTTAATTTATTTG
	N550H	17	41245900	41245900	T	G	ENST00000357654	GAATATTACTcATAGTGGTCATGAGAATAAAAC	ATCACTTGACCATTCTGC
	I591T	17	41245776	41245776	A	G	ENST00000357654	AGCAGCAGTAcAAGCAATATG	TATAGGTTCAGCTTTCGTTTTG
	R612G	17	41245714	41245714	T	C	ENST00000357654	GAATAGGCTGgGGAGGAAGTC	TTTTTAGGTGCTTTTGAATTGTG
	L668F	17	41245546	41245546	G	A	ENST00000357654	AAACCTACAAtTCATGGAAGGTAAAGAACC	CTGCTGTGCCTGACTGGC
	D695N	17	41245465	41245465	C	T	ENST00000357654	ACATGACAGTaATACTTTCCCAG	CTTTTACTTGTCTGTTCATTTG
	S708Y	17	41245425	41245425	G	T	ENST00000357654	GCACCTGGTTaTTTTACTAAG	ATTTGTTAACTTCAGCTCTG
	E720K	17	41245390	41245390	C	T	ENST00000357654	TGAACTTAAAaAATTTGTCAATCCTAG	CTGGTATTTGAACACTTAGTAAAAG
	V772A	17	41245233	41245233	A	G	ENST00000357654	ATTTCATTGGcACCTGGTACTG	ACTGCTACTCTCTACAGATC
	A806T	17	41245132	41245132	C	T	ENST00000357654	GAGTCAGTGTaCAGCATTTGAAAAC	ACACATTTATTTGGTTCTGTTTTTG
	T826K	17	41245071	41245071	G	T	ENST00000357654	AGAAATGACAaAGAAGGCTTTAAG	ATTATCTTTGGAACAACCATG
	Y856H	17	41244982	41244982	A	G	ENST00000357654	TGATGCTCAGcATTTGCAGAATAC	AGTTCACTTTCTTCCATTTCTATG
	R866C	17	41244952	41244952	G	A	ENST00000357654	GGTTTCAAAGtGCCAGTCATTTG	TTGAATGTATTCTGCAAATACTG
	E962K	17	41244664	41244664	C	T	ENST00000357654	CAGAGGCAACaAAACTGGACTC	AACTGAGATGATAGACAAAAC
	I1019V	17	41244493	41244493	T	C	ENST00000357654	AAATGAGAACgTTCCAAGTACAG	CCCATTTCTCTTTCAGGTG
	I1044V	17	41244418	41244418	T	C	ENST00000357654	CTCAAGCAATgTTAATGAAGTAGG	CTGGCTCCTTTAAAAACATTTTC
	P1150S	17	41244100	41244100	G	A	ENST00000357654	TTCTGAGACAtCTGATGACCTG	CAAACCTGAGATGCATGAC
	D1152N	17	41244094	41244094	C	T	ENST00000357654	GACACCTGATaACCTGTTAGATG	TCAGAACAAACCTGAGATG
	E1219D	17	41243891	41243891	C	G	ENST00000357654	TATCTAGTGAcGATGAAGAGCTTCC	AGTTCTCTTCTGAGGACTC
	P1238L	17	41243835	41243835	G	A	ENST00000357654	AACAATATACtTTCTCAGTCTACTAG	TACTTTACCAAATAACAAGTGTTG
	V1247I	17	41243809	41243809	C	T	ENST00000357654	GCATAGCACCaTTGCTACCGA	CTAGTAGACTGAGAAGGTATATTG
	Q1281P	17	41243706	41243706	T	G	ENST00000357654	AAGGCATCTCcGGAACATCAC	TGCCAATATTACCTGGTTAC
	E1346K	17	41243512	41243512	C	T	ENST00000357654	AGATGATGAAaAAAGAGGAACG	GAAACCAATTCCTTGTCAC
	N1354T	17	41243487	41243487	T	G	ENST00000357654	TTGGAAGAAAcTAATCAAGAAGAGC	GCCCGTTCCTCTTTCTTC
	T1376R	17	41243019	41243019	G	C	ENST00000357654	GAGAGTGAAAgAAGCGTCTCTG	ACACCCAGATGCTGCTTC
	V1378I	17	41243014	41243014	C	T	ENST00000357654	TGAAACAAGCaTCTCTGAAGACTG	CTCTCACACCCAGATGCTG
	H1421Y	17	41234517	41234517	G	A	ENST00000357654	GTTAGAACAGtATGGGAGCCAG	ACAGCTTCTAGTTCAGCC
	G1422E	17	41234513	41234513	C	T	ENST00000357654	GAACAGCATGaGAGCCAGCCT	TAACACAGCTTCTAGTTCAGC
	K1476T	17	41228562	41228562	T	G	ENST00000357654	TCTGCTGACAcGTTTGAGGTG	AAGGCCTTCTGGATTCTG
	V1534M	17	41226423	41226423	C	T	ENST00000357654	GGTTGTTGATaTGGAGGAGCAAC	TTAATGAGCTCCTCTTGAGATG
	D1546Y	17	41226387	41226387	C	A	ENST00000357654	TGGGCCACACtATTTGACGGA	GACTCTTCCAGCTGTTGC
	T1561I	17	41223249	41223249	G	A	ENST00000357654	CTAGAGGGAAtCCCTTACCTG	ATCTTGCCTTGGCAAGTAAG
	L1564P	17	41223240	41223240	A	G	ENST00000357654	ACCCCTTACCcGGAATCTGGAATC	TCCCTCTAGATCTTGCCTTG
	P1579A	17	41223196	41223196	G	C	ENST00000357654	TGAATCTGATgCTTCTGAAGAC	GGGTCATCAGAGAAGAGG
	M1628T	17	41223048	41223048	A	G	ENST00000357654	TATAATGCAAcGGAAGAAAGTGTG	CCCAGCAGTATCAGTAGTATG
	P1637L	17	41223021	41223021	G	A	ENST00000357654	AGGGAGAAGCtAGAATTGACAG	GCTCACACTTTCTTCCATTG
	A1669S	17	41219694	41219694	C	A	ENST00000357654	GTACAAGTTTtCCAGAAAACACC	ACGAGCATAAATTCTTCTGG
	T1685I	17	41219645	41219645	G	A	ENST00000357654	GAAGAGACTAtTCATGTTGTTATGAAAAC	AGTAATTAGATTAGTTAAAGTGATG
	K1690Q	17	41219631	41219631	T	G	ENST00000357654	TGTTGTTATGcAAACAGATGCTG	TGAGTAGTCTCTTCAGTAATTAG
	R1699W	17	41215948	41215948	G	A	ENST00000357654	TGTGTGTGAAtGGACACTGAAATATTTTC	AACTCAGCATCTGTTTTCATAAC
	A1708V	17	41215920	41215920	G	A	ENST00000357654	CTAGGAATTGtGGGAGGAAAATG	AAAATATTTCAGTGTCCGTTC
	D1778G	17	41201211	41201211	T	C	ENST00000357654	ATGCCCACAGgTCAACTGGAA	GTTGGTGAAGGGCCCATA
	M1783L	17	41201197	41201197	T	G	ENST00000357654	ACTGGAATGGcTGGTACAGCTG	TGATCTGTGGGCATGTTG
	M1783T	17	41201196	41201196	A	G	ENST00000357654	CTGGAATGGAcGGTACAGCTG	TTGATCTGTGGGCATGTTG
	L1786P	17	41201187	41201187	A	G	ENST00000357654	ATGGTACAGCcGTGTGGTGCTTC	CCATTCCAGTTGATCTGTGG
	G1788V	17	41201181	41201181	C	A	ENST00000357654	CAGCTGTGTGtTGCTTCTGTG	TACCATCCATTCCAGTTG
	G1801D	17	41201142	41201142	C	T	ENST00000357654	TTCACCCTTGaCACAGGTGTC	TGATGAAAGCTCCTTCAC
	N1819S	17	41199671	41199671	T	C	ENST00000357654	ACAGAGGACAgTGGCTTCCATG	CCAGGCATCTGGCTGCAC
	R1835Q	17	41197783	41197783	C	T	ENST00000357654	GTGGTGACCCaAGAGTGGGTG	AGGTGCCTCACACATCTG
	P1859R	17	41197711	41197711	G	C	ENST00000357654	CCCCAGATCCgCCACAGCCAC	TATCAGGTAGGTGTCCAGCTC
Positive Control (4)	E23fs	17	41276045	41276046	CT	-	ENST00000471181	TGTCCCATCTGTCTGGAG	CTAAGATTTTCTGCATAGCATTAATG
	E1250*	17	41243800	41243800	C	A	ENST00000471181	CGTTGCTACCTAGTGTCTGTC	GTGCTATGCCTAGTAGAC
	E1415fs	17	41234535	41234535	C	-	ENST00000471181	AAGCTGTGTTAGAACAGC	TAGTTCAGCCATTTCCTG
	Q1779fs	17	41201209	41201209	G	-	ENST00000471181	AACTGGAATGGATGGTACAG	ATCTGTGGGCATGTTGGTG
