# Supplementary material for: Patterns and functional implications of rare germline variants across 12 cancer types
Source: Nat Commun. 2015 Dec 22;6:10086. doi: 10.1038/ncomms10086 (PMC4703835; doi:10.1038/ncomms10086)
Supplement: Supplementary Data 22 — Homologous directed recombination assay results for 68 missense constructs, and 4 truncations as positive controls. [file ncomms10086-s23.xlsx]

## Sheet: supplementary data 22
Supplementary Data 22. Homologous directed recombination assay results for 68 missense constructs and 4 truncations as positive controls
Variants		Rep1	Rep2	Rep3	Rep4	Rep5	Rep6	Rep7	Rep8	Rep9	Mean	Stdev	BIC database annotation
Wide Type		1	1	1							1	0
Negative Control	siRNA+pcDNA3	0.0819936	0.0866873	0.0803571	0.2487	0.314	0.3679				0.196606	0.130053
Missense (68)	S36Y	1.43313	1.33587	1.43769							1.40223	0.057517	Not Reported
	C61G	0.223214	0.205357	0.279762							0.236111	0.0388428	Pathogenic/likely pathogenic
	C64G	0.21131	0.291667	0.232143							0.24504	0.0417021	Unknown clinical importance
	E143K	1.24869	1.27382	1.2377							1.2534	0.0185181	Unknown clinical importance
	E149A	1.16073	1.21257	1.23927							1.20419	0.0399315	Not Reported
	Y179C	1.67299	1.57346	1.46682							1.57109	0.103101	Unknown clinical importance
	S186Y	1.15288	1.03979	1.27068							1.15445	0.115453	Unknown clinical importance
	V191I	1.12775	1.06178	1.28168							1.15707	0.112841	Unknown clinical importance
	D214G	1.45745	1.30243	1.37082							1.3769	0.0776862	Unknown clinical importance
	T293S	1.67773	1.34123	1.62085							1.5466	0.180116	Not Reported
	R296G	1.23613	1.09791	1.14503							1.15969	0.0702664	Not Reported
	S316G	1.16261	1.24924	1.29027							1.23404	0.0651726	Unknown clinical importance
	A322P	0.892816	0.876853	0.884835	0.750769	0.793846	0.755385				0.825751	0.0666208	Unknown clinical importance
	C328R	1.12618	1.10733	1.05393							1.09581	0.0374775	Not Reported
	I379M	0.938426	0.989738	0.995439							0.974534	0.0314001	No clinical importance
	E445Q	0.987457	1.02281	0.997719							1.00266	0.0181845	Unknown clinical importance
	G462R	0.932725	0.814139	0.808438							0.851767	0.0701694	Unknown clinical importance
	F486L	1.61077	1.56923	1.62							1.6	0.0270437	Unknown clinical importance
	L512V	0.880274	0.812999	0.929304	0.675385	0.652308	0.638462				0.764788	0.12596	Not Reported
	N550H	0.909231	0.889231	0.926154							0.908205	0.0184829	Unknown clinical importance
	I591T	1.54502	1.24408	1.2109							1.33333	0.184078	Unknown clinical importance
	R612G	1.07246	1.06132	1.09365							1.07581	0.0164224	Unknown clinical importance
	L668F	1.13966	0.55915	0.836	1.07129	1.14525	1.05362				0.967495	0.22955	Unknown clinical importance
	D695N	1.22631	1.301	1.18395							1.23709	0.0592679	Unknown clinical importance
	S708Y	1.2553	1.21851	1.23969							1.23783	0.0184649	Unknown clinical importance
	E720K	1.32553	1.31438	1.2631							1.301	0.0332958	Unknown clinical importance
	V772A	1.0836	1.08204	1.14535							1.10366	0.0361081	Unknown clinical importance
	A806T	1.23634	1.2107	1.17503							1.20736	0.0307943	Unknown clinical importance
	T826K	0.855385	1.01338	1.07358	0.880859	0.905956	0.800564				0.92162	0.10243	Unknown clinical importance
	Y856H	0.996579	1.07184	1.00684							1.02509	0.0408108	Unknown clinical importance
	R866C	1.66114	1.72749	1.87678							1.75513	0.110446	No clinical importance
	E962K	0.936146	0.850627	0.946408							0.91106	0.0525877	Not Reported
	I1019V	1.05231	1.49077	1.03846							1.19385	0.257236	Unknown clinical importance
	I1044V	1.14462	1.11385	1.05692							1.10513	0.0444914	Unknown clinical importance
	P1150S	0.939567	0.917902	0.810718							0.889396	0.0689922	Unknown clinical importance
	D1152N	1.66588	1.85545	1.67062							1.73065	0.108108	Unknown clinical importance
	E1219D	1.03193	1.01482	1.0171							1.02128	0.0092868	Unknown clinical importance
	P1238L	1.44313	1.36256	1.34597							1.38389	0.0519709	Unknown clinical importance
	V1247I	1.11183	1.08062	1.13914							1.11053	0.0292804	Not Reported
	Q1281P	1.04447	1.1049	1.00456							1.05131	0.0505197	Unknown clinical importance
	E1346K	0.992018	1.00456	0.957811							0.984797	0.0241973	Unknown clinical importance
	N1354T	1.12701	1.11146	0.96124							1.06657	0.0915477	Not Reported
	T1376R	1.404	1.688	1.52							1.53733	0.142791	Unknown clinical importance
	V1378I	1.10145	1.29766	1.14827							1.18246	0.102475	Unknown clinical importance
	H1421Y	1.93	1.746	1.844							1.84	0.0920652	Unknown clinical importance
	G1422E	1.678	1.658	1.914							1.75	0.14238	Not Reported
	K1476T	1.05473	1.03307	1.03421							1.04067	0.0121923	Not Reported
	V1534M	1.08063	1.09162	1.04921							1.07382	0.0220082	Unknown clinical importance
	D1546Y	0.739272	0.823147	0.810468	0.751239	0.836472	0.823588				0.797364	0.0413662	Unknown clinical importance
	T1561I	1.29939	1.42401	1.27356							1.33232	0.0804515	Unknown clinical importance
	L1564P	1.12549	1.0855	1.16547							1.12549	0.039987	No clinical importance
	P1579A	1.25033	1.12744	1.09818							1.15865	0.0807316	Not Reported
	M1628T	1.00052	1.17173	1.04607							1.07277	0.0886705	Unknown clinical importance
	P1637L	0.927653	0.944272	1.09302							0.988316	0.091059	Unknown clinical importance
	A1669S	1.25298	1.29762	1.54464							1.36508	0.1571	Unknown clinical importance
	T1685I	0.193452	0.238095	0.172619							0.201389	0.0334518	Unknown clinical importance
	K1690Q	1.07592	0.961257	1.09634							1.0445	0.0728125	Not Reported
	R1699W	0.125402	0.126935	0.0658915	0.149215	0.16178	0.155497				0.130787	0.035117	Pathogenic/likely pathogenic
	A1708V	0.59375	0.660397	0.536218	0.502976	0.195122	0.336				0.470744	0.173521	Unknown clinical importance
	D1778G	1.00366	1.00052	1.10419							1.03613	0.0589651	Not Reported
	M1783L	1.22644	1.23708	1.37386							1.27913	0.0822121	Unknown clinical importance
	M1783T	0.518814	0.54504	0.526796	0.81459	0.822188	0.870821	0.621094	0.640543	0.594544	0.661603	0.137702	Unknown clinical importance
	L1786P	0.0514469	0.0773994	0.0465116							0.0584527	0.0165929	Unknown clinical importance
	G1788V	0.073955	0.0913313	0.0484496	0.171204	0.179058	0.160209				0.120701	0.0561872	Pathogenic/likely pathogenic
	G1801D	0.913183	0.924149	0.746124							0.861152	0.0997679	Not Reported
	N1819S	1.12451	1.14597	1.14792							1.13947	0.0129876	Unknown clinical importance
	R1835Q	0.582723	0.579581	0.601571	0.292969	0.318704	0.335842				0.451898	0.149859	Unknown clinical importance
	P1859R	1.33036	1.41964	1.2619							1.3373	0.079098	Unknown clinical importance
Positive control (4)	E23fs	0.095703	0.088819	0.099718							0.0947467	0.00551208
	E1250*	0.09082	0.08255	0.071496							0.081622	0.00969537
	E1415fs	0.056641	0.064786	0.06397							0.061799	0.00448555
	Q1779fs	0.085209	0.0866873	0.0368217	0.171204	0.171204	0.196335				0.124577	0.0635356
