# Supplementary material for: Patterns and functional implications of rare germline variants across 12 cancer types
Source: Nat Commun. 2015 Dec 22;6:10086. doi: 10.1038/ncomms10086 (PMC4703835; doi:10.1038/ncomms10086)
Supplement: Supplementary Data 23 — Summary of BRCA1 validation status for A.I./non A.I. events and the enrichment factor. [file ncomms10086-s24.xlsx]

## Sheet: supplementary data 23
Supplementary Data 23. Summary of BRCA1 Validation status for A.I./non A.I. Events and the enrichment factor
GENE	CHROM	START	STOP	REF	VAR	TYPE	AA CHANGE	NORM REF	NORM VAR	NORM VAF	TUMOR REF	TUMOR VAR	TUMOR VAF	CANCER	MAF	AI FDR	AI STATUS	ASSAY VAL	ASSAY STATUS
BRCA1	17	41245233	41245233	A	G	missense	p.V772A	231	230	49.78	25	267	91.44	OV	0.033216	1.28164e-32	Significant	1.1037	NEUTRAL
BRCA1	17	41201181	41201181	C	A	missense	p.G1788V	35	46	56.79	4	213	98.16	OV	0.004745	2.07239e-17	Significant	0.1207	DEFECTIVE
BRCA1	17	41201187	41201187	A	G	missense	p.L1786P	142	121	45.66	37	197	84.19	BRCA	0.004745	4.13225e-17	Significant	0.0585	DEFECTIVE
BRCA1	17	41258495	41258495	A	C	missense	p.C64G	56	54	49.09	5	130	96.3	OV	0.00949	3.9412e-17	Significant	0.245	DEFECTIVE
BRCA1	17	41223196	41223196	G	C	missense	p.P1579A	273	239	46.5	78	264	77.19	OV	0.00949	5.83196e-17	Significant	1.1586	NEUTRAL
BRCA1	17	41244982	41244982	A	G	missense	p.Y856H	199	198	49.75	72	236	76.62	STAD	0.033216	2.53772e-11	Significant	1.0251	NEUTRAL
BRCA1	17	41258504	41258504	A	C	missense	p.C61G	64	42	39.62	12	73	85.88	BRCA	0.018981	1.11522e-09	Significant	0.2361	DEFECTIVE
BRCA1	17	41258504	41258504	A	C	missense	p.C61G	103	60	36.81	71	152	68.16	BRCA	0.018981	8.00624e-08	Significant	0.2361	DEFECTIVE
BRCA1	17	41258504	41258504	A	C	missense	p.C61G	67	38	36.19	8	45	84.91	BRCA	0.018981	8.00875e-08	Significant	0.2361	DEFECTIVE
BRCA1	17	41219645	41219645	G	A	missense	p.T1685I	44	28	38.89	11	64	85.33	OV	0.004745	9.49891e-08	Significant	0.2014	DEFECTIVE
BRCA1	17	41256153	41256153	C	T	missense	p.E143K	99	80	44.44	42	128	74.85	STAD	0.004745	2.26186e-07	Significant	1.2534	NEUTRAL
BRCA1	17	41247892	41247892	T	C	missense	p.D214G	63	44	41.12	7	45	86.54	OV	0.014236	4.28601e-07	Significant	1.3769	NEUTRAL
BRCA1	17	41245233	41245233	A	G	missense	p.V772A	130	106	44.92	72	169	70.12	LUAD	0.033216	1.24139e-06	Significant	1.1037	NEUTRAL
BRCA1	17	41251803	41251803	T	C	missense	p.Y179C	82	56	40.58	30	83	73.45	HNSC	0.037961	6.06154e-06	Significant	1.5711	NEUTRAL
BRCA1	17	41215948	41215948	G	A	missense	p.R1699W	42	30	41.67	17	64	79.01	OV	0.014236	4.38183e-05	Significant	0.1308	DEFECTIVE
BRCA1	17	41246092	41246092	A	G	missense	p.F486L	64	40	38.46	27	68	71.58	HNSC	0.037961	7.82005e-05	Significant	1.6	NEUTRAL
BRCA1	17	41245714	41245714	T	C	missense	p.R612G	65	74	53.24	31	93	75	OV	0.004745	0.00290988	Significant	1.0758	NEUTRAL
BRCA1	17	41223021	41223021	G	A	missense	p.P1637L	37	43	53.75	10	43	81.13	OV	0.004745	0.00739728	Significant	0.9883	NEUTRAL
BRCA1	17	41223048	41223048	A	G	missense	p.M1628T	32	40	55.56	18	71	79.78	BRCA	0.056942	0.00758617	Significant	1.0728	NEUTRAL
BRCA1	17	41246164	41246164	C	T	missense	p.G462R	88	82	48.24	199	346	63.25	LUSC	0.00949	0.00774382	Significant	0.8518	NEUTRAL
BRCA1	17	41223048	41223048	A	G	missense	p.M1628T	46	38	45.24	81	163	66.8	BRCA	0.056942	0.00872367	Significant	1.0728	NEUTRAL
BRCA1	17	41251803	41251803	T	C	missense	p.Y179C	130	84	39.07	125	136	52.11	BRCA	0.037961	0.0812837	Not significant	1.5711	NEUTRAL
BRCA1	17	41245546	41245546	G	A	missense	p.L668F	45	35	43.75	17	32	65.31	OV	0.004745	0.147319	Not significant	0.9675	NEUTRAL
BRCA1	17	41251893	41251893	T	G	missense	p.E149A	69	49	41.53	75	90	54.55	STAD	0.004745	0.270132	Not significant	1.2042	NEUTRAL
BRCA1	17	41223048	41223048	A	G	missense	p.M1628T	82	58	41.43	369	388	51.05	LUSC	0.056942	0.29012	Not significant	1.0728	NEUTRAL
BRCA1	17	41223048	41223048	A	G	missense	p.M1628T	57	36	38.71	36	42	53.85	STAD	0.056942	0.370408	Not significant	1.0728	NEUTRAL
BRCA1	17	41244952	41244952	G	A	missense	p.R866C	66	54	45	67	86	56.21	HNSC	0.004745	0.405194	Not significant	1.7551	NEUTRAL
BRCA1	17	41246092	41246092	A	G	missense	p.F486L	172	125	42.09	188	183	49.33	KIRC	0.037961	0.419023	Not significant	1.6	NEUTRAL
BRCA1	17	41258504	41258504	A	C	missense	p.C61G	39	32	43.84	36	50	58.14	BRCA	0.018981	0.510121	Not significant	0.2361	DEFECTIVE
BRCA1	17	41246566	41246566	A	G	missense	p.C328R	128	98	43.17	92	98	51.58	LUAD	0.004745	0.525049	Not significant	1.0958	NEUTRAL
BRCA1	17	41246662	41246662	T	C	missense	p.R296G	98	125	56.05	62	104	62.65	KIRC	0.004745	0.592297	Not significant	1.1597	NEUTRAL
BRCA1	17	41223048	41223048	A	G	missense	p.M1628T	58	37	38.95	70	67	48.91	LGG	0.056942	0.681859	Not significant	1.0728	NEUTRAL
BRCA1	17	41201196	41201196	A	G	missense	p.M1783T	129	93	41.7	54	54	50	UCEC	0.042707	0.728041	Not significant	0.6616	PARTIAL-DEFECTIVE
BRCA1	17	41246092	41246092	A	G	missense	p.F486L	132	121	47.83	81	95	53.98	BRCA	0.037961	0.744645	Not significant	1.6	NEUTRAL
BRCA1	17	41234517	41234517	G	A	missense	p.H1421Y	134	123	47.86	125	132	51.16	KIRC	0.004745	1	Not significant	1.84	NEUTRAL
BRCA1	17	41223048	41223048	A	G	missense	p.M1628T	104	98	48.51	122	133	51.95	STAD	0.056942	1	Not significant	1.0728	NEUTRAL
BRCA1	17	41243512	41243512	C	T	missense	p.E1346K	81	72	47.06	78	82	50.93	KIRC	0.00949	1	Not significant	0.9848	NEUTRAL
BRCA1	17	41244982	41244982	A	G	missense	p.Y856H	81	77	48.73	61	68	52.71	STAD	0.033216	1	Not significant	1.0251	NEUTRAL
BRCA1	17	41246215	41246215	C	G	missense	p.E445Q	108	98	47.34	285	287	50.09	BRCA	0.00949	1	Not significant	1.0027	NEUTRAL
BRCA1	17	41223240	41223240	A	G	missense	p.L1564P	37	31	45.59	45	47	51.09	UCEC	0.037961	1	Not significant	1.1255	NEUTRAL
BRCA1	17	41246584	41246584	C	G	missense	p.A322P	168	127	43.05	237	199	45.64	KIRC	0.004745	1	Not significant	0.8258	NEUTRAL
BRCA1	17	41245233	41245233	A	G	missense	p.V772A	98	88	47.31	88	89	50	HNSC	0.033216	1	Not significant	1.1037	NEUTRAL
BRCA1	17	41245071	41245071	G	T	missense	p.T826K	92	65	41.4	39	33	45.83	UCEC	0.023726	1	Not significant	0.9216	NEUTRAL
BRCA1	17	41243706	41243706	T	G	missense	p.Q1281P	98	82	45.56	103	96	48	LGG	0.00949	1	Not significant	1.0513	NEUTRAL
BRCA1	17	41245233	41245233	A	G	missense	p.V772A	87	83	48.82	106	110	50.93	HNSC	0.033216	1	Not significant	1.1037	NEUTRAL
BRCA1	17	41226387	41226387	C	A	missense	p.D1546Y	38	36	48.65	49	52	51.49	KIRC	0.004745	1	Not significant	0.7974	NEUTRAL
BRCA1	17	41246092	41246092	A	G	missense	p.F486L	104	79	43.17	188	149	44.21	KIRC	0.037961	1	Not significant	1.6	NEUTRAL
BRCA1	17	41245425	41245425	G	T	missense	p.S708Y	65	63	49.22	71	66	48.18	BRCA	0.00949	1	Not significant	1.2378	NEUTRAL
BRCA1	17	41245465	41245465	C	T	missense	p.D695N	108	129	54.2	57	62	52.1	BRCA	0.004745	1	Not significant	1.2371	NEUTRAL
BRCA1	17	41223240	41223240	A	G	missense	p.L1564P	41	29	41.43	36	26	41.94	UCEC	0.037961	1	Not significant	1.1255	NEUTRAL
BRCA1	17	41244982	41244982	A	G	missense	p.Y856H	60	57	48.72	72	64	47.06	STAD	0.033216	1	Not significant	1.0251	NEUTRAL
BRCA1	17	41251803	41251803	T	C	missense	p.Y179C	145	138	48.76	226	204	47.22	KIRC	0.037961	1	Not significant	1.5711	NEUTRAL
BRCA1	17	41243487	41243487	T	G	missense	p.N1354T	255	257	50.2	209	192	47.88	BRCA	0.004745	1	Not significant	1.0666	NEUTRAL
BRCA1	17	41246215	41246215	C	G	missense	p.E445Q	31	55	63.95	63	71	52.99	BRCA	0.00949	1	Not significant	1.0027	NEUTRAL
BRCA1	17	41245900	41245900	T	G	missense	p.N550H	76	61	44.53	94	69	42.33	KIRC	0.037961	1	Not significant	0.9082	NEUTRAL
BRCA1	17	41251803	41251803	T	C	missense	p.Y179C	147	165	52.88	211	192	47.64	KIRC	0.037961	1	Not significant	1.5711	NEUTRAL
BRCA1	17	41215920	41215920	G	A	missense	p.A1708V	134	129	49.05	194	157	44.6	KIRC	0.018981	1	Not significant	0.4707	PARTIAL-DEFECTIVE
BRCA1	17	41245425	41245425	G	T	missense	p.S708Y	104	115	52.51	262	227	46.42	BRCA	0.00949	1	Not significant	1.2378	NEUTRAL
BRCA1	17	41201142	41201142	C	T	missense	p.G1801D	79	78	49.68	41	31	43.06	BRCA	0.004745	1	Not significant	0.8612	NEUTRAL
BRCA1	17	41245900	41245900	T	G	missense	p.N550H	83	106	56.08	82	72	46.75	BRCA	0.037961	1	Not significant	0.9082	NEUTRAL
BRCA1	17	41201211	41201211	T	C	missense	p.D1778G	34	37	52.11	41	31	43.06	GBM	0.004745	1	Not significant	1.0361	NEUTRAL
BRCA1	17	41244982	41244982	A	G	missense	p.Y856H	43	62	58.49	79	67	45.89	BRCA	0.033216	1	Not significant	1.0251	NEUTRAL
BRCA1	17	41246014	41246014	G	C	missense	p.L512V	81	65	44.52	139	88	38.77	BRCA	0.004745	1	Not significant	0.7648	NEUTRAL
BRCA1	17	41243891	41243891	C	G	missense	p.E1219D	93	72	43.64	96	58	37.66	KIRC	0.00949	1	Not significant	1.0213	NEUTRAL
BRCA1	17	41245132	41245132	C	T	missense	p.A806T	49	76	60.8	187	134	41.74	KIRC	0.004745	1	Not significant	1.2074	NEUTRAL
BRCA1	17	41223048	41223048	A	G	missense	p.M1628T	59	64	52.03	80	52	39.39	LUAD	0.056942	1	Not significant	1.0728	NEUTRAL
BRCA1	17	41244664	41244664	C	T	missense	p.E962K	75	92	55.09	98	65	39.88	LUAD	0.004745	1	Not significant	0.9111	NEUTRAL
BRCA1	17	41244982	41244982	A	G	missense	p.Y856H	29	44	60.27	88	58	39.73	STAD	0.033216	1	Not significant	1.0251	NEUTRAL
BRCA1	17	41244982	41244982	A	G	missense	p.Y856H	66	67	50.38	67	40	37.38	BRCA	0.033216	1	Not significant	1.0251	NEUTRAL
BRCA1	17	41243809	41243809	C	T	missense	p.V1247I	80	67	45.27	89	50	35.97	LUAD	0.00949	1	Not significant	1.1105	NEUTRAL
BRCA1	17	41223048	41223048	A	G	missense	p.M1628T	66	63	48.46	176	101	36.46	UCEC	0.056942	1	Not significant	1.0728	NEUTRAL
BRCA1	17	41243835	41243835	G	A	missense	p.P1238L	198	184	48.04	267	145	35.19	BRCA	0.014236	1	Not significant	1.3839	NEUTRAL
BRCA1	17	41228562	41228562	T	G	missense	p.K1476T	63	54	46.15	58	28	32.56	PRAD	0.004745	1	Not significant	1.0407	NEUTRAL
BRCA1	17	41249283	41249283	C	T	missense	p.V191I	45	37	45.12	60	23	27.71	STAD	0.033216	1	Not significant	1.1571	NEUTRAL
BRCA1	17	41244094	41244094	C	T	missense	p.D1152N	77	76	49.67	95	35	26.92	BRCA	0.004745	1	Not significant	1.7306	NEUTRAL
BRCA1	17	41246602	41246602	T	C	missense	p.S316G	34	29	46.03	68	18	20.93	BRCA	0.014236	1	Not significant	1.234	NEUTRAL
BRCA1	17	41244493	41244493	T	C	missense	p.I1019V	164	151	47.94	144	16	10	BRCA	0.004745	1	Not significant	1.1938	NEUTRAL
BRCA1	17	41219694	41219694	C	A	missense	p.A1669S	57	30	34.48	54	6	10	OV	0.014236	1	Not significant	1.3651	NEUTRAL
BRCA1	17	41243835	41243835	G	A	missense	p.P1238L	53	48	47.52	838	88	9.44	LUSC	0.014236	1	Not significant	1.3839	NEUTRAL
BRCA1	17	41197711	41197711	G	C	missense	p.P1859R	23	28	54.9	59	6	9.23	BRCA	0.00949	1	Not significant	1.3373	NEUTRAL
BRCA1	17	41245233	41245233	A	G	missense	p.V772A	218	226	50.79	299	30	9.12	LUSC	0.033216	1	Not significant	1.1037	NEUTRAL
BRCA1	17	41246670	41246670	G	C	missense	p.T293S	93	66	41.51	148	14	8.59	OV	0.004745	1	Not significant	1.5466	NEUTRAL
BRCA1	17	41249283	41249283	C	T	missense	p.V191I	48	56	53.85	38	3	7.32	BRCA	0.033216	1	Not significant	1.1571	NEUTRAL
BRCA1	17	41234513	41234513	C	T	missense	p.G1422E	446	435	49.04	746	33	4.23	OV	0.004745	1	Not significant	1.75	NEUTRAL
BRCA1	17	41219694	41219694	C	A	missense	p.A1669S	30	28	48.28	64	1	1.54	BRCA	0.014236	1	Not significant	1.3651	NEUTRAL
	total events	85
	AI defective	0.381
	non AI defective	0.047
	enrichment	8.1 fold
	lack of AI	significant AI
defective	3	8	11
neutral	61	13	74
	64	21	85
P-value	0.000426237
