# Supplementary material for: Patterns and functional implications of rare germline variants across 12 cancer types
Source: Nat Commun. 2015 Dec 22;6:10086. doi: 10.1038/ncomms10086 (PMC4703835; doi:10.1038/ncomms10086)
Supplement: Supplementary Data 24 — Rare germline missense variants overlapping with recurrent somatic mutations. [file ncomms10086-s25.xlsx]

## Sheet: supplementary data 24
Supplementary Data 24. Rare germline missense variants overlapping with recurrent somatic mutations. All annotation is based on Ensembl Release 70
Gene	Annotation	Cancer Type	Chromosome	Position (GRCh37 )	Reference Allele (Genomic)	Variant Allele (Genomic)	Transcript (Ensembl)
ABCC2	p.E943K	LUAD	10	101590552	G	A	ENST00000370449
ATM	p.R2691C	BRCA	11	108205756	C	T	ENST00000278616
ATP5B	p.S375L	LUSC	12	57033894	G	A	ENST00000552919
BARD1	p.K140N	PRAD	2	215646178	C	A	ENST00000260947
BRCA2	p.E2020K	GBM	13	32914550	G	A	ENST00000380152
CARD11	p.R423Q	STAD	7	2976744	C	T	ENST00000396946
CDH1	p.R224H	PRAD	16	68842735	G	A	ENST00000261769
CDH12	p.D674N	KIRC	5	21752211	C	T	ENST00000382254
CYP2D6	p.H352R	BRCA	22	42523567	T	C	ENST00000360608
CYP2D6	p.H352R	BRCA	22	42523567	T	C	ENST00000360608
CYP2D6	p.H352R	BRCA	22	42523567	T	C	ENST00000360608
DDX11	p.E201K	BRCA	12	31238023	G	A	ENST00000407793
EPHB2	p.G874S	LUAD	1	23236992	G	A	ENST00000400191
EPHB2	p.R392H	BRCA	1	23191577	G	A	ENST00000400191
FANCA	p.R1084C	BRCA	16	89815165	G	A	ENST00000389301
FAT1	p.R806H	UCEC	4	187628565	C	T	ENST00000441802
FGF14	p.T229M	LGG	13	102375254	G	A	ENST00000376131
FLT3	p.R387Q	HNSC	13	28622457	C	T	ENST00000380982
LRP2	p.R3043C	PRAD	2	170044681	G	A	ENST00000263816
LRP2	p.R682C	BRCA	2	170115593	G	A	ENST00000443831
MED12	p.V1588M	HNSC	X	70354597	G	A	ENST00000333646
MORC4	p.R224C	BRCA	X	106228330	G	A	ENST00000355610
NOTCH4	p.T684M	LGG	6	32182003	G	A	ENST00000375023
PARP1	p.A625T	BRCA	1	226564877	C	T	ENST00000366794
PARP1	p.A625T	STAD	1	226564877	C	T	ENST00000366794
PDGFRB	p.S650L	STAD	5	149503887	G	A	ENST00000261799
RICTOR	p.S1101L	BRCA	5	38950648	G	A	ENST00000296782
SETD2	p.E639K	PRAD	3	47164211	C	T	ENST00000409792
TP53	p.R110H	GBM	17	7579358	C	T	ENST00000269305
TP53	p.R158C	GBM	17	7578458	G	A	ENST00000269305
TP53	p.R267Q	LUAD	17	7577138	C	T	ENST00000359597
TP53	p.R175C	GBM	17	7578407	G	A	ENST00000269305
TP53	p.R175C	BRCA	17	7578407	G	A	ENST00000359597
TP53	p.G245V	BRCA	17	7577547	C	A	ENST00000359597
